# Supplementary material for: Machine learning solutions for integrating partially overlapping genetic datasets and modelling host–endophyte effects in ryegrass (Lolium) dry matter yield estimation
Source: Front Plant Sci. 2025 May 6;16:1543956. doi: 10.3389/fpls.2025.1543956 (PMC12100933; doi:10.3389/fpls.2025.1543956)
Supplement: Supplementary File 3 — Integration_of_Partially_Overlapped_GDMs. [file DataSheet3.zip]

Archive with 2 entries (2 files):
- Imputation_Models.pdf
- DataFusion-GDM-main.zip
