# Supplementary material for: Machine learning solutions for integrating partially overlapping genetic datasets and modelling host–endophyte effects in ryegrass (Lolium) dry matter yield estimation
Source: Front Plant Sci. 2025 May 6;16:1543956. doi: 10.3389/fpls.2025.1543956 (PMC12100933; doi:10.3389/fpls.2025.1543956)
Supplement: Supplementary File 5 — M. [file DataSheet5.zip]

Archive with 3 entries (3 files):
- Supplementary_File5.3_M_Merged.csv
- Supplementary_File5.1_M_Visualization.pdf
- Supplementary_File5.2_M_Imputed.csv
