# Supplementary material for: Machine learning solutions for integrating partially overlapping genetic datasets and modelling host–endophyte effects in ryegrass (Lolium) dry matter yield estimation
Source: Front Plant Sci. 2025 May 6;16:1543956. doi: 10.3389/fpls.2025.1543956 (PMC12100933; doi:10.3389/fpls.2025.1543956)
Supplement: Supplementary File 5 — M. [file DataSheet5.zip › Supplementary_File5.3_M_Merged.csv]

	24Seven	273HS06	4Front	9LPD2810	Aberdart	Abermagic	Accelerate	Alto	Amasa	Ansa	Archie	Aristocrat	Arrow	Asset	Asturion	AusVic	Avalon	Award	BanquetII	Barberia	Barforma	Base	Bealey	BL001	BL002	BL003	BL004	BL005	BL006	BL007	BL008	BL009	BL010	BL011	BL012	BL013	BL014	BL015	BL016	Bolton	Boomer	Bronsyn	Burlina	Camel	Commando	Crusader	Delish	Endure	Excess
24Seven	0	NA	0.03199	NA	NA	NA	NA	0.031348	NA	0.03273	NA	NA	0.047635	NA	NA	0.039251	0.037548	0.03486	0.040862	0.215236	NA	0.034216	0.043776	BL	BL	BL	BL	BL	BL	BL	BL	BL	BL	BL	BL	BL	BL	BL	BL	0.029465	0.033433	NA	NA	0.035638	NA	NA	NA	0.045243	0.039246
273HS06	NA	0	NA	0.038692473586436	0.0768136872327983	0.0845682561115157	0.157690215587122	0.0576936864989278	0.0621772490568564	NA	0.152037560370152	0.154167218438966	0.0557065964532789	0.142493976707797	0.0454800785282006	NA	NA	0.0515095803476159	0.0682329528797639	0.219197330729632	0.0404630056122319	0.0578626024588152	0.0856997876315355	NA	NA	NA	NA	NA	NA	NA	NA	NA	NA	NA	NA	NA	NA	NA	NA	NA	NA	0.0680955908960677	0.0331101990180962	NA	0.0522510894114587	0.135286826594988	0.0986554677367235	NA	NA
4Front	0.03199	NA	0	NA	NA	NA	NA	0.029611	NA	0.031833	NA	NA	0.034799	NA	NA	0.038046	0.036423	0.033568	0.038349	0.212455	NA	0.02687	0.029108	BL	BL	BL	BL	BL	BL	BL	BL	BL	BL	BL	BL	BL	BL	BL	BL	0.029227	0.032783	NA	NA	0.034293	NA	NA	NA	0.045716	0.034965
9LPD2810	NA	0.038692473586436	NA	0	0.0706435342665559	0.0822361128065399	0.164277987907402	0.0571250983513505	0.0648461667896747	NA	0.158743885137738	0.160393087141726	0.0640612201532288	0.14732511260276	0.035126647749977	NA	NA	0.056352681692197	0.0682419852841947	0.229879020664062	0.0397609604053849	0.0618754205914668	0.0928399410878932	NA	NA	NA	NA	NA	NA	NA	NA	NA	NA	NA	NA	NA	NA	NA	NA	NA	NA	0.0729054874755166	0.0352026589958205	NA	0.0551118172022708	0.142113092580512	0.107811159206293	NA	NA
Aberdart	NA	0.0768136872327983	NA	0.0706435342665559	0	0.0650818517648241	0.139486040007279	0.0698765655779739	0.0639822202435235	NA	0.137836612586864	0.134658927199228	0.0675191413949551	0.130574827956699	0.0715221951994068	NA	NA	0.0695029507121369	0.0710234909549563	0.204540548505922	0.0708380524564991	0.0669662649061843	0.0812358146120911	NA	NA	NA	NA	NA	NA	NA	NA	NA	NA	NA	NA	NA	NA	NA	NA	NA	NA	0.0710075389190187	0.0796030088305256	NA	0.0473496493956745	0.122867500950241	0.101194639550237	NA	NA
Abermagic	NA	0.0845682561115157	NA	0.0822361128065399	0.0650818517648241	0	0.171105984009759	0.0874740659874182	0.0836993263383252	NA	0.159852970135778	0.166610835381567	0.0881686592395964	0.157493294011758	0.0826502216029537	NA	NA	0.0843290214469051	0.0852932803192822	0.218317112373572	0.0819601605834245	0.0808918723046662	0.106098808378994	NA	NA	NA	NA	NA	NA	NA	NA	NA	NA	NA	NA	NA	NA	NA	NA	NA	NA	0.098251728352709	0.0867875635489698	NA	0.087540881754004	0.146818180587667	0.12015252284064	NA	NA
Accelerate	NA	0.157690215587122	NA	0.164277987907402	0.139486040007279	0.171105984009759	0	0.131152467130936	0.11655291693033	NA	0.0414564561751583	0.0371506442429849	0.120395540418472	0.0462811531316324	0.1600066708297	NA	NA	0.11830423865861	0.126530681783811	0.0811586952192757	0.159459904394539	0.123107938942357	0.117625504142488	NA	NA	NA	NA	NA	NA	NA	NA	NA	NA	NA	NA	NA	NA	NA	NA	NA	NA	0.137043414707177	0.169325971899443	NA	0.128567656947186	0.0439597406282209	0.0718665118112798	NA	NA
Alto	0.031348	0.0576936864989278	0.029611	0.0571250983513505	0.0698765655779739	0.0874740659874182	0.131152467130936	0	0.0299431936552242	0.036245	0.124119121548022	0.124751238659562	0.0422701803948287	0.119139359922662	0.0497574869271939	0.042206	0.041804	0.0412594551449512	0.0335791124969458	0.205429797602357	0.0571255231372151	0.0308066028303693	0.0495969303561401	BL	BL	BL	BL	BL	BL	BL	BL	BL	BL	BL	BL	BL	BL	BL	BL	0.034786	0.038429	0.0549171884488327	0.0573246186318531	0.040532	0.0432030125755324	0.110526730727018	0.0812226040947262	0.04839	0.039131
Amasa	NA	0.0621772490568564	NA	0.0648461667896747	0.0639822202435235	0.0836993263383252	0.11655291693033	0.0299431936552242	0	NA	0.113124354580629	0.111536825447895	0.0317867752585608	0.102196939656283	0.0570126108207776	NA	NA	0.0330851708357307	0.0326208825204952	0.174508566148221	0.0578415762868256	0.0173794627434171	0.0398606301099107	NA	NA	NA	NA	NA	NA	NA	NA	NA	NA	NA	NA	NA	NA	NA	NA	NA	NA	0.0602829504474975	0.0636246824318261	NA	0.0409628556244225	0.0968760551884982	0.0688031598243416	NA	NA
Ansa	0.03273	NA	0.031833	NA	NA	NA	NA	0.036245	NA	0	NA	NA	0.035495	NA	NA	0.039741	0.040319	0.036891	0.045201	0.201603	NA	0.037313	0.044264	BL	BL	BL	BL	BL	BL	BL	BL	BL	BL	BL	BL	BL	BL	BL	BL	0.031867	0.035985	NA	NA	0.036283	NA	NA	NA	0.045564	0.043625
Archie	NA	0.152037560370152	NA	0.158743885137738	0.137836612586864	0.159852970135778	0.0414564561751583	0.124119121548022	0.113124354580629	NA	0	0.0491727365091586	0.11514956186776	0.043270391297469	0.154705940615022	NA	NA	0.110419597843372	0.118886988298659	0.0816899157885959	0.155069172011931	0.116103117286778	0.117807859919508	NA	NA	NA	NA	NA	NA	NA	NA	NA	NA	NA	NA	NA	NA	NA	NA	NA	NA	0.13778282333043	0.161810500751349	NA	0.127204438414684	0.0420531167259324	0.0636619809613186	NA	NA
Aristocrat	NA	0.154167218438966	NA	0.160393087141726	0.134658927199228	0.166610835381567	0.0371506442429849	0.124751238659562	0.111536825447895	NA	0.0491727365091586	0	0.11631587625542	0.0490907676269804	0.151933408790488	NA	NA	0.111330196570762	0.119095161517444	0.0867282837012849	0.149528106976069	0.117504179214373	0.111295556661284	NA	NA	NA	NA	NA	NA	NA	NA	NA	NA	NA	NA	NA	NA	NA	NA	NA	NA	0.131991534346266	0.164774854667741	NA	0.123532192001064	0.0473471309556899	0.069770107048714	NA	NA
Arrow	0.047635	0.0557065964532789	0.034799	0.0640612201532288	0.0675191413949551	0.0881686592395964	0.120395540418472	0.0422701803948287	0.0317867752585608	0.035495	0.11514956186776	0.11631587625542	0	0.105655377321589	0.0587318860587831	0.047399	0.046858	0.0425125853180637	0.0501485773675343	0.209963342990311	0.0580029905242108	0.0426594462622206	0.0519971228337993	BL	BL	BL	BL	BL	BL	BL	BL	BL	BL	BL	BL	BL	BL	BL	BL	0.03989	0.043412	0.0562080441271815	0.0660222773847093	0.048746	0.0415390754977596	0.0991286105602504	0.0691507673512689	0.055109	0.05385
Asset	NA	0.142493976707797	NA	0.14732511260276	0.130574827956699	0.157493294011758	0.0462811531316324	0.119139359922662	0.102196939656283	NA	0.043270391297469	0.0490907676269804	0.105655377321589	0	0.142481009974975	NA	NA	0.0988385647556216	0.112648157165365	0.0936776814308998	0.141794955979452	0.10885050843323	0.112867516381533	NA	NA	NA	NA	NA	NA	NA	NA	NA	NA	NA	NA	NA	NA	NA	NA	NA	NA	0.131387408392426	0.152581206690369	NA	0.114659522877878	0.0297430323776792	0.0544752145348294	NA	NA
Asturion	NA	0.0454800785282006	NA	0.035126647749977	0.0715221951994068	0.0826502216029537	0.1600066708297	0.0497574869271939	0.0570126108207776	NA	0.154705940615022	0.151933408790488	0.0587318860587831	0.142481009974975	0	NA	NA	0.051354645266391	0.0596438206626888	0.221961309403092	0.0380770501592547	0.0547772069261462	0.0852745149942611	NA	NA	NA	NA	NA	NA	NA	NA	NA	NA	NA	NA	NA	NA	NA	NA	NA	NA	0.0663893075173078	0.0375377244264755	NA	0.0513776258266974	0.13700085293846	0.102791143206956	NA	NA
AusVic	0.039251	NA	0.038046	NA	NA	NA	NA	0.042206	NA	0.039741	NA	NA	0.047399	NA	NA	0	0.028529	0.02638	0.049329	0.221629	NA	0.041386	0.051562	BL	BL	BL	BL	BL	BL	BL	BL	BL	BL	BL	BL	BL	BL	BL	BL	0.020002	0.024031	NA	NA	0.028843	NA	NA	NA	0.035728	0.049922
Avalon	0.037548	NA	0.036423	NA	NA	NA	NA	0.041804	NA	0.040319	NA	NA	0.046858	NA	NA	0.028529	0	0.00574	0.048097	0.239303	NA	0.040438	0.050048	BL	BL	BL	BL	BL	BL	BL	BL	BL	BL	BL	BL	BL	BL	BL	BL	0.016894	0.020921	NA	NA	0.027928	NA	NA	NA	0.035682	0.049845
Award	0.03486	0.0515095803476159	0.033568	0.056352681692197	0.0695029507121369	0.0843290214469051	0.11830423865861	0.0412594551449512	0.0330851708357307	0.036891	0.110419597843372	0.111330196570762	0.0425125853180637	0.0988385647556216	0.051354645266391	0.02638	0.00574	0	0.0467989261902435	0.199050781415737	0.0508313564890186	0.0377158398939414	0.0559481310360149	BL	BL	BL	BL	BL	BL	BL	BL	BL	BL	BL	BL	BL	BL	BL	BL	0.015341	0.019138	0.0625332355350632	0.0583199336599166	0.022492	0.0430503612970488	0.0953742415985237	0.0611934007022895	0.0341	0.045924
BanquetII	0.040862	0.0682329528797639	0.038349	0.0682419852841947	0.0710234909549563	0.0852932803192822	0.126530681783811	0.0335791124969458	0.0326208825204952	0.045201	0.118886988298659	0.119095161517444	0.0501485773675343	0.112648157165365	0.0596438206626888	0.049329	0.048097	0.0467989261902435	0	0.19986725260672	0.0653469153057297	0.0218500912236744	0.052812362615106	BL	BL	BL	BL	BL	BL	BL	BL	BL	BL	BL	BL	BL	BL	BL	BL	0.040583	0.043828	0.0762823047652109	0.0707587756726817	0.044952	0.0542736793713228	0.102895930962433	0.0831240219929116	0.05639	0.043045
Barberia	0.215236	0.219197330729632	0.212455	0.229879020664062	0.204540548505922	0.218317112373572	0.0811586952192757	0.205429797602357	0.174508566148221	0.201603	0.0816899157885959	0.0867282837012849	0.209963342990311	0.0936776814308998	0.221961309403092	0.221629	0.239303	0.199050781415737	0.19986725260672	0	0.219533719616413	0.191403370327145	0.18667413841775	BL	BL	BL	BL	BL	BL	BL	BL	BL	BL	BL	BL	BL	BL	BL	BL	0.226265	0.231557	0.2013535473227	0.230166037423996	0.180259	0.196114745170421	0.0942350971017176	0.12501906396364	0.229451	0.212896
Barforma	NA	0.0404630056122319	NA	0.0397609604053849	0.0708380524564991	0.0819601605834245	0.159459904394539	0.0571255231372151	0.0578415762868256	NA	0.155069172011931	0.149528106976069	0.0580029905242108	0.141794955979452	0.0380770501592547	NA	NA	0.0508313564890186	0.0653469153057297	0.219533719616413	0	0.0562289012912289	0.081633636065797	NA	NA	NA	NA	NA	NA	NA	NA	NA	NA	NA	NA	NA	NA	NA	NA	NA	NA	0.0629385277587878	0.0381080849041556	NA	0.0502369685849673	0.137103957130601	0.101860476073314	NA	NA
Base	0.034216	0.0578626024588152	0.02687	0.0618754205914668	0.0669662649061843	0.0808918723046662	0.123107938942357	0.0308066028303693	0.0173794627434171	0.037313	0.116103117286778	0.117504179214373	0.0426594462622206	0.10885050843323	0.0547772069261462	0.041386	0.040438	0.0377158398939414	0.0218500912236744	0.191403370327145	0.0562289012912289	0	0.0319880177201116	BL	BL	BL	BL	BL	BL	BL	BL	BL	BL	BL	BL	BL	BL	BL	BL	0.032414	0.035409	0.0656094525921343	0.0611654622308364	0.035854	0.044241709216115	0.103488996000142	0.0742389015232455	0.049574	0.030407
Bealey	0.043776	0.0856997876315355	0.029108	0.0928399410878932	0.0812358146120911	0.106098808378994	0.117625504142488	0.0495969303561401	0.0398606301099107	0.044264	0.117807859919508	0.111295556661284	0.0519971228337993	0.112867516381533	0.0852745149942611	0.051562	0.050048	0.0559481310360149	0.052812362615106	0.18667413841775	0.081633636065797	0.0319880177201116	0	BL	BL	BL	BL	BL	BL	BL	BL	BL	BL	BL	BL	BL	BL	BL	BL	0.042275	0.045477	0.070621071571934	0.0916436825600209	0.043716	0.0623260415922887	0.110132955247186	0.0881597908385623	0.059578	0.030244
BL001	BL	NA	BL	NA	NA	NA	NA	BL	NA	BL	NA	NA	BL	NA	NA	BL	BL	BL	BL	BL	NA	BL	BL	BL	BL	BL	BL	BL	BL	BL	BL	BL	BL	BL	BL	BL	BL	BL	BL	BL	BL	NA	NA	BL	NA	NA	NA	BL	BL
BL002	BL	NA	BL	NA	NA	NA	NA	BL	NA	BL	NA	NA	BL	NA	NA	BL	BL	BL	BL	BL	NA	BL	BL	BL	BL	BL	BL	BL	BL	BL	BL	BL	BL	BL	BL	BL	BL	BL	BL	BL	BL	NA	NA	BL	NA	NA	NA	BL	BL
BL003	BL	NA	BL	NA	NA	NA	NA	BL	NA	BL	NA	NA	BL	NA	NA	BL	BL	BL	BL	BL	NA	BL	BL	BL	BL	BL	BL	BL	BL	BL	BL	BL	BL	BL	BL	BL	BL	BL	BL	BL	BL	NA	NA	BL	NA	NA	NA	BL	BL
BL004	BL	NA	BL	NA	NA	NA	NA	BL	NA	BL	NA	NA	BL	NA	NA	BL	BL	BL	BL	BL	NA	BL	BL	BL	BL	BL	BL	BL	BL	BL	BL	BL	BL	BL	BL	BL	BL	BL	BL	BL	BL	NA	NA	BL	NA	NA	NA	BL	BL
BL005	BL	NA	BL	NA	NA	NA	NA	BL	NA	BL	NA	NA	BL	NA	NA	BL	BL	BL	BL	BL	NA	BL	BL	BL	BL	BL	BL	BL	BL	BL	BL	BL	BL	BL	BL	BL	BL	BL	BL	BL	BL	NA	NA	BL	NA	NA	NA	BL	BL
BL006	BL	NA	BL	NA	NA	NA	NA	BL	NA	BL	NA	NA	BL	NA	NA	BL	BL	BL	BL	BL	NA	BL	BL	BL	BL	BL	BL	BL	BL	BL	BL	BL	BL	BL	BL	BL	BL	BL	BL	BL	BL	NA	NA	BL	NA	NA	NA	BL	BL
BL007	BL	NA	BL	NA	NA	NA	NA	BL	NA	BL	NA	NA	BL	NA	NA	BL	BL	BL	BL	BL	NA	BL	BL	BL	BL	BL	BL	BL	BL	BL	BL	BL	BL	BL	BL	BL	BL	BL	BL	BL	BL	NA	NA	BL	NA	NA	NA	BL	BL
BL008	BL	NA	BL	NA	NA	NA	NA	BL	NA	BL	NA	NA	BL	NA	NA	BL	BL	BL	BL	BL	NA	BL	BL	BL	BL	BL	BL	BL	BL	BL	BL	BL	BL	BL	BL	BL	BL	BL	BL	BL	BL	NA	NA	BL	NA	NA	NA	BL	BL
BL009	BL	NA	BL	NA	NA	NA	NA	BL	NA	BL	NA	NA	BL	NA	NA	BL	BL	BL	BL	BL	NA	BL	BL	BL	BL	BL	BL	BL	BL	BL	BL	BL	BL	BL	BL	BL	BL	BL	BL	BL	BL	NA	NA	BL	NA	NA	NA	BL	BL
BL010	BL	NA	BL	NA	NA	NA	NA	BL	NA	BL	NA	NA	BL	NA	NA	BL	BL	BL	BL	BL	NA	BL	BL	BL	BL	BL	BL	BL	BL	BL	BL	BL	BL	BL	BL	BL	BL	BL	BL	BL	BL	NA	NA	BL	NA	NA	NA	BL	BL
BL011	BL	NA	BL	NA	NA	NA	NA	BL	NA	BL	NA	NA	BL	NA	NA	BL	BL	BL	BL	BL	NA	BL	BL	BL	BL	BL	BL	BL	BL	BL	BL	BL	BL	BL	BL	BL	BL	BL	BL	BL	BL	NA	NA	BL	NA	NA	NA	BL	BL
BL012	BL	NA	BL	NA	NA	NA	NA	BL	NA	BL	NA	NA	BL	NA	NA	BL	BL	BL	BL	BL	NA	BL	BL	BL	BL	BL	BL	BL	BL	BL	BL	BL	BL	BL	BL	BL	BL	BL	BL	BL	BL	NA	NA	BL	NA	NA	NA	BL	BL
BL013	BL	NA	BL	NA	NA	NA	NA	BL	NA	BL	NA	NA	BL	NA	NA	BL	BL	BL	BL	BL	NA	BL	BL	BL	BL	BL	BL	BL	BL	BL	BL	BL	BL	BL	BL	BL	BL	BL	BL	BL	BL	NA	NA	BL	NA	NA	NA	BL	BL
BL014	BL	NA	BL	NA	NA	NA	NA	BL	NA	BL	NA	NA	BL	NA	NA	BL	BL	BL	BL	BL	NA	BL	BL	BL	BL	BL	BL	BL	BL	BL	BL	BL	BL	BL	BL	BL	BL	BL	BL	BL	BL	NA	NA	BL	NA	NA	NA	BL	BL
BL015	BL	NA	BL	NA	NA	NA	NA	BL	NA	BL	NA	NA	BL	NA	NA	BL	BL	BL	BL	BL	NA	BL	BL	BL	BL	BL	BL	BL	BL	BL	BL	BL	BL	BL	BL	BL	BL	BL	BL	BL	BL	NA	NA	BL	NA	NA	NA	BL	BL
BL016	BL	NA	BL	NA	NA	NA	NA	BL	NA	BL	NA	NA	BL	NA	NA	BL	BL	BL	BL	BL	NA	BL	BL	BL	BL	BL	BL	BL	BL	BL	BL	BL	BL	BL	BL	BL	BL	BL	BL	BL	BL	NA	NA	BL	NA	NA	NA	BL	BL
Bolton	0.029465	NA	0.029227	NA	NA	NA	NA	0.034786	NA	0.031867	NA	NA	0.03989	NA	NA	0.020002	0.016894	0.015341	0.040583	0.226265	NA	0.032414	0.042275	BL	BL	BL	BL	BL	BL	BL	BL	BL	BL	BL	BL	BL	BL	BL	BL	0	0.012754	NA	NA	0.019115	NA	NA	NA	0.028149	0.041365
Boomer	0.033433	NA	0.032783	NA	NA	NA	NA	0.038429	NA	0.035985	NA	NA	0.043412	NA	NA	0.024031	0.020921	0.019138	0.043828	0.231557	NA	0.035409	0.045477	BL	BL	BL	BL	BL	BL	BL	BL	BL	BL	BL	BL	BL	BL	BL	BL	0.012754	0	NA	NA	0.022514	NA	NA	NA	0.032547	0.045334
Bronsyn	NA	0.0680955908960677	NA	0.0729054874755166	0.0710075389190187	0.098251728352709	0.137043414707177	0.0549171884488327	0.0602829504474975	NA	0.13778282333043	0.131991534346266	0.0562080441271815	0.131387408392426	0.0663893075173078	NA	NA	0.0625332355350632	0.0762823047652109	0.2013535473227	0.0629385277587878	0.0656094525921343	0.070621071571934	NA	NA	NA	NA	NA	NA	NA	NA	NA	NA	NA	NA	NA	NA	NA	NA	NA	NA	0	0.0704239050746416	NA	0.0483673743348287	0.123954294888116	0.0911556941359738	NA	NA
Burlina	NA	0.0331101990180962	NA	0.0352026589958205	0.0796030088305256	0.0867875635489698	0.169325971899443	0.0573246186318531	0.0636246824318261	NA	0.161810500751349	0.164774854667741	0.0660222773847093	0.152581206690369	0.0375377244264755	NA	NA	0.0583199336599166	0.0707587756726817	0.230166037423996	0.0381080849041556	0.0611654622308364	0.0916436825600209	NA	NA	NA	NA	NA	NA	NA	NA	NA	NA	NA	NA	NA	NA	NA	NA	NA	NA	0.0704239050746416	0	NA	0.0585943538686208	0.146248963283928	0.108897343123255	NA	NA
Camel	0.035638	NA	0.034293	NA	NA	NA	NA	0.040532	NA	0.036283	NA	NA	0.048746	NA	NA	0.028843	0.027928	0.022492	0.044952	0.180259	NA	0.035854	0.043716	BL	BL	BL	BL	BL	BL	BL	BL	BL	BL	BL	BL	BL	BL	BL	BL	0.019115	0.022514	NA	NA	0	NA	NA	NA	0.037813	0.045841
Commando	NA	0.0522510894114587	NA	0.0551118172022708	0.0473496493956745	0.087540881754004	0.128567656947186	0.0432030125755324	0.0409628556244225	NA	0.127204438414684	0.123532192001064	0.0415390754977596	0.114659522877878	0.0513776258266974	NA	NA	0.0430503612970488	0.0542736793713228	0.196114745170421	0.0502369685849673	0.044241709216115	0.0623260415922887	NA	NA	NA	NA	NA	NA	NA	NA	NA	NA	NA	NA	NA	NA	NA	NA	NA	NA	0.0483673743348287	0.0585943538686208	NA	0	0.110285691621703	0.0799976296581881	NA	NA
Crusader	NA	0.135286826594988	NA	0.142113092580512	0.122867500950241	0.146818180587667	0.0439597406282209	0.110526730727018	0.0968760551884982	NA	0.0420531167259324	0.0473471309556899	0.0991286105602504	0.0297430323776792	0.13700085293846	NA	NA	0.0953742415985237	0.102895930962433	0.0942350971017176	0.137103957130601	0.103488996000142	0.110132955247186	NA	NA	NA	NA	NA	NA	NA	NA	NA	NA	NA	NA	NA	NA	NA	NA	NA	NA	0.123954294888116	0.146248963283928	NA	0.110285691621703	0	0.0486067811722611	NA	NA
Delish	NA	0.0986554677367235	NA	0.107811159206293	0.101194639550237	0.12015252284064	0.0718665118112798	0.0812226040947262	0.0688031598243416	NA	0.0636619809613186	0.069770107048714	0.0691507673512689	0.0544752145348294	0.102791143206956	NA	NA	0.0611934007022895	0.0831240219929116	0.12501906396364	0.101860476073314	0.0742389015232455	0.0881597908385623	NA	NA	NA	NA	NA	NA	NA	NA	NA	NA	NA	NA	NA	NA	NA	NA	NA	NA	0.0911556941359738	0.108897343123255	NA	0.0799976296581881	0.0486067811722611	0	NA	NA
Endure	0.045243	NA	0.045716	NA	NA	NA	NA	0.04839	NA	0.045564	NA	NA	0.055109	NA	NA	0.035728	0.035682	0.0341	0.05639	0.229451	NA	0.049574	0.059578	BL	BL	BL	BL	BL	BL	BL	BL	BL	BL	BL	BL	BL	BL	BL	BL	0.028149	0.032547	NA	NA	0.037813	NA	NA	NA	0	0.057077
Excess	0.039246	NA	0.034965	NA	NA	NA	NA	0.039131	NA	0.043625	NA	NA	0.05385	NA	NA	0.049922	0.049845	0.045924	0.043045	0.212896	NA	0.030407	0.030244	BL	BL	BL	BL	BL	BL	BL	BL	BL	BL	BL	BL	BL	BL	BL	BL	0.041365	0.045334	NA	NA	0.045841	NA	NA	NA	0.057077	0
Expo	0.043737	0.0765378255283628	0.042654	0.0775651825005708	0.0405308515142207	0.0789027311485882	0.126322665786426	0.0498801827095983	0.0411079573276484	0.047244	0.123751764576574	0.121523074716064	0.0563865247892772	0.118133330603332	0.0717002569043319	0.05177	0.051015	0.0529839560847653	0.0540548490734527	0.204337313143236	0.0768950675471078	0.0440133779479124	0.0464422813334926	BL	BL	BL	BL	BL	BL	BL	BL	BL	BL	BL	BL	BL	BL	BL	BL	0.042066	0.045962	0.0676627250415485	0.0804021845210179	0.045376	0.0416089864456065	0.112624185595046	0.0898106734814336	0.059414	0.04585
Extreme	0.04503	0.0569279739230171	0.045299	0.0529036576403674	0.0731596676838566	0.0930454967520113	0.138020955451941	0.043750028638753	0.0539473478108519	0.045939	0.133302412070315	0.1347525849052	0.0553991204945678	0.123998575032973	0.0491551337689679	0.038674	0.042721	0.042952713329791	0.0607204697440539	0.213184570757666	0.0587254083948524	0.0546961830588475	0.0709071268505021	BL	BL	BL	BL	BL	BL	BL	BL	BL	BL	BL	BL	BL	BL	BL	BL	0.03438	0.038614	0.0513168714523741	0.0556928089633221	0.042185	0.0486808232897344	0.117825270212335	0.0869554200851312	0.043286	0.056206
FeastII	NA	0.129594563835703	NA	0.135867818371312	0.12841367393689	0.150831079392437	0.0545094631644298	0.104033081789181	0.09616665636885	NA	0.0507668190619547	0.0610628693305963	0.0961339331575754	0.0448950773077439	0.13366774823404	NA	NA	0.0914185273789542	0.104954821478658	0.105934452171789	0.134529919539102	0.102462829495118	0.110487895215561	NA	NA	NA	NA	NA	NA	NA	NA	NA	NA	NA	NA	NA	NA	NA	NA	NA	NA	0.115632232811355	0.139860185056896	NA	0.108867214823922	0.0366304698205597	0.0425201720012214	NA	NA
Fitzroy	0.036737	NA	0.03567	NA	NA	NA	NA	0.041581	NA	0.039495	NA	NA	0.046236	NA	NA	0.027514	0.024974	0.023467	0.046319	0.235911	NA	0.038711	0.048997	BL	BL	BL	BL	BL	BL	BL	BL	BL	BL	BL	BL	BL	BL	BL	BL	0.016876	0.018417	NA	NA	0.026827	NA	NA	NA	0.03488	0.047772
Governor	0.049832	NA	0.04301	NA	NA	NA	NA	0.048742	NA	0.048193	NA	NA	0.05372	NA	NA	0.05175	0.050597	0.046857	0.06233	0.216086	NA	0.045032	0.038878	BL	BL	BL	BL	BL	BL	BL	BL	BL	BL	BL	BL	BL	BL	BL	BL	0.042395	0.046061	NA	NA	0.04669	NA	NA	NA	0.056255	0.047445
Halo	0.036008	0.0607514969161484	0.028025	0.0665962219311928	0.0661014331211744	0.0826692009342606	0.117940021565407	0.03553608480711	0.0182195925954249	0.038221	0.110426431096035	0.111000555817081	0.0428257138535894	0.101801627100799	0.0599200510508705	0.043662	0.043076	0.0370603932652264	0.0285319155862978	0.182823572533857	0.0577225700535497	0.0135680347446891	0.0316461898018315	BL	BL	BL	BL	BL	BL	BL	BL	BL	BL	BL	BL	BL	BL	BL	BL	0.034771	0.038031	0.066604317152643	0.0642417851815522	0.036422	0.0438506562568456	0.0974548970842442	0.0686072553529139	0.050799	0.030422
Harper	NA	0.136522491352312	NA	0.148541395039341	0.126761540978457	0.152453217571273	0.0485160200570231	0.116506478049644	0.103758486276085	NA	0.0488751466776931	0.0537696880234405	0.101364040904312	0.0502935531738013	0.14543381607352	NA	NA	0.102802875380556	0.113307955089841	0.0972196852568269	0.141465973476663	0.109481973519969	0.1048232199913	NA	NA	NA	NA	NA	NA	NA	NA	NA	NA	NA	NA	NA	NA	NA	NA	NA	NA	0.118848335703839	0.151198289197826	NA	0.112468218781566	0.0400907322790353	0.0575271835361723	NA	NA
Helix	0.050365	NA	0.052069	NA	NA	NA	NA	0.052694	NA	0.05221	NA	NA	0.066636	NA	NA	0.048971	0.051501	0.047172	0.060832	0.200597	NA	0.054184	0.063704	BL	BL	BL	BL	BL	BL	BL	BL	BL	BL	BL	BL	BL	BL	BL	BL	0.042762	0.047055	NA	NA	0.045806	NA	NA	NA	0.053825	0.061595
HS08481	NA	0.0430279906181808	NA	0.0419194761239252	0.0821192517819398	0.0897561564814873	0.17464156035905	0.0624168652398681	0.0685225043137683	NA	0.167012247116845	0.169313170389608	0.0708418528151598	0.156866003211837	0.0401982379623963	NA	NA	0.0622104945331864	0.0729563080473559	0.236543488817223	0.0445705248256858	0.0657947568567957	0.0934999079702181	NA	NA	NA	NA	NA	NA	NA	NA	NA	NA	NA	NA	NA	NA	NA	NA	NA	NA	0.0768810111705226	0.0326488764595062	NA	0.0591318158943711	0.154121698289684	0.117493447650769	NA	NA
Hulk	NA	0.155532878488522	NA	0.16472149225607	0.135021372336462	0.16721630282535	0.0364184753841651	0.12929588935336	0.116597913615891	NA	0.0412068653516205	0.0354303064795787	0.121005236476884	0.0517173852938999	0.157890425042388	NA	NA	0.116317471604236	0.124150908216086	0.0878870354226307	0.157201771450712	0.121709250740156	0.116771997902735	NA	NA	NA	NA	NA	NA	NA	NA	NA	NA	NA	NA	NA	NA	NA	NA	NA	NA	0.135182317560131	0.166048531509961	NA	0.124985658215483	0.0462625894749668	0.0725035725760581	NA	NA
Impact	NA	0.0670864762216161	NA	0.063179657145679	0.0834436876156845	0.0944305403524966	0.157292788225565	0.0426970562407937	0.0566491729090085	NA	0.153208530501227	0.151651575987882	0.0658812351819649	0.145823060748264	0.0598349314659857	NA	NA	0.0669987037206801	0.0452490183268195	0.218700388936569	0.0721339926610318	0.0564069634555164	0.0768075733677574	NA	NA	NA	NA	NA	NA	NA	NA	NA	NA	NA	NA	NA	NA	NA	NA	NA	NA	0.0858755323827003	0.0669230619142044	NA	0.0673018288712888	0.13740654330147	0.114139226898502	NA	NA
Impact2	0.043123	0.0663965054051246	0.027303	0.0738387419061312	0.0628043454041306	0.0961252847622925	0.123244365792851	0.0452098997820569	0.0313360934563598	0.035059	0.125605330744199	0.118435498697603	0.0293486232818451	0.115419532119754	0.0648567478871007	0.046113	0.045369	0.0474068618301888	0.0502794055986771	0.197245546934464	0.0639521792826594	0.0350157902854361	0.029823633790071	BL	BL	BL	BL	BL	BL	BL	BL	BL	BL	BL	BL	BL	BL	BL	BL	0.037487	0.040936	0.0600589224188164	0.0728565163704872	0.041661	0.0399285744065923	0.110174328219374	0.0838616721884979	0.052813	0.037143
Jeta	0.049614	0.0754377953023926	0.048774	0.0835478269047442	0.0778078713997035	0.10040424357659	0.0883779976384538	0.0541307544556808	0.0423537684930721	0.047179	0.079127442262338	0.0877424868387051	0.0562326662984094	0.0735986337727113	0.0780272275969646	0.047652	0.051309	0.0417973809380694	0.0552689343044808	0.149043416629838	0.0788380107381719	0.0484772460160469	0.061994939600153	BL	BL	BL	BL	BL	BL	BL	BL	BL	BL	BL	BL	BL	BL	BL	BL	0.042486	0.046756	0.0715456259043029	0.0833793225916207	0.03798	0.0526745453130558	0.0673621932740642	0.0397766042930291	0.054428	0.059177
Jumbuck	0.033451	NA	0.036809	NA	NA	NA	NA	0.035577	NA	0.038779	NA	NA	0.050366	NA	NA	0.032366	0.031172	0.029608	0.044429	0.228804	NA	0.038287	0.049789	BL	BL	BL	BL	BL	BL	BL	BL	BL	BL	BL	BL	BL	BL	BL	BL	0.023552	0.027934	NA	NA	0.033381	NA	NA	NA	0.037808	0.043741
Kamo	0.033347	0.042558392220765	0.032373	0.0457753462650107	0.0581704474897329	0.0720703668671634	0.133103312775654	0.0354654451663473	0.0339326537340274	0.035266	0.126604431588812	0.130175637082483	0.0379969187634174	0.116227264970376	0.0434487359049177	0.024123	0.022423	0.0280624073908742	0.0440912299733242	0.211554868203789	0.0429016573347615	0.035455520034407	0.0555342421485589	BL	BL	BL	BL	BL	BL	BL	BL	BL	BL	BL	BL	BL	BL	BL	BL	0.014699	0.018219	0.050284449517375	0.0491160201748091	0.024678	0.0312316890079613	0.110097723397257	0.075252282526494	0.03118	0.045694
Kidman	0.039973	NA	0.040146	NA	NA	NA	NA	0.033645	NA	0.043101	NA	NA	0.051213	NA	NA	0.044394	0.044299	0.042287	0.047389	0.231801	NA	0.041767	0.054493	BL	BL	BL	BL	BL	BL	BL	BL	BL	BL	BL	BL	BL	BL	BL	BL	0.036272	0.04015	NA	NA	0.04397	NA	NA	NA	0.049783	0.049263
Kingsgate	0.035985	NA	0.035038	NA	NA	NA	NA	0.039697	NA	0.038453	NA	NA	0.046561	NA	NA	0.0289	0.029164	0.027582	0.04675	0.227727	NA	0.039409	0.049641	BL	BL	BL	BL	BL	BL	BL	BL	BL	BL	BL	BL	BL	BL	BL	BL	0.021005	0.024962	NA	NA	0.030229	NA	NA	NA	0.03421	0.047627
Kingston	0.033689	NA	0.035566	NA	NA	NA	NA	0.036933	NA	0.035039	NA	NA	0.043043	NA	NA	0.032378	0.031632	0.029207	0.047165	0.218635	NA	0.040479	0.050795	BL	BL	BL	BL	BL	BL	BL	BL	BL	BL	BL	BL	BL	BL	BL	BL	0.023811	0.027803	NA	NA	0.031446	NA	NA	NA	0.037303	0.047857
Legion	0.04655	NA	0.039913	NA	NA	NA	NA	0.046597	NA	0.04909	NA	NA	0.057133	NA	NA	0.054344	0.055586	0.051078	0.049578	0.194276	NA	0.036641	0.038901	BL	BL	BL	BL	BL	BL	BL	BL	BL	BL	BL	BL	BL	BL	BL	BL	0.047487	0.051075	NA	NA	0.048765	NA	NA	NA	0.061553	0.04039
LM299	NA	0.131099256310295	NA	0.139331897423977	0.110663538777461	0.145494358599763	0.0396567753582732	0.103339447996843	0.0909056079068963	NA	0.0454955326753017	0.0403177149020334	0.090732097631945	0.0451106110811479	0.134055571375613	NA	NA	0.0926923013635556	0.0998389286968433	0.102980139159223	0.132737933798638	0.098403563807492	0.0931843678375257	NA	NA	NA	NA	NA	NA	NA	NA	NA	NA	NA	NA	NA	NA	NA	NA	NA	NA	0.108016412773517	0.141998148619281	NA	0.0980175032387229	0.0386448422954435	0.052606837829035	NA	NA
LM414	NA	0.169141578087492	NA	0.179910994600345	0.165075743237026	0.186800383628435	0.0523606753556311	0.148249116651424	0.134173603039457	NA	0.0505373051041568	0.0560091271846112	0.139223600502074	0.0603078209409387	0.176051512165126	NA	NA	0.130327313779667	0.141943411006758	0.0725070594765432	0.173867223312536	0.138306050996922	0.13548734373353	NA	NA	NA	NA	NA	NA	NA	NA	NA	NA	NA	NA	NA	NA	NA	NA	NA	NA	0.162023689020131	0.180250951347795	NA	0.15110463500901	0.060368139182148	0.084541390808362	NA	NA
LP1015	NA	0.0561119354777602	NA	0.0612435440910342	0.0834975476035894	0.100953170274389	0.159352297406859	0.0496449744405952	0.0559284440724629	NA	0.156556121917922	0.156877213884083	0.0483972585378324	0.142233669283849	0.0594916499691675	NA	NA	0.0680920422092749	0.0634167648261921	0.219801614308698	0.0583625247498296	0.0587986131611027	0.0773418183929136	NA	NA	NA	NA	NA	NA	NA	NA	NA	NA	NA	NA	NA	NA	NA	NA	NA	NA	0.0661138957887753	0.0580677309185545	NA	0.0519031423547941	0.136682291584203	0.106022896329585	NA	NA
LP221	NA	0.0762777066181567	NA	0.082359883377529	0.0823098697155211	0.116113034768184	0.155803654752344	0.0633435119819803	0.0677829708482567	NA	0.15136790984689	0.149798723989658	0.0614301212722655	0.143383506916738	0.0808187741018761	NA	NA	0.079726599528644	0.0753085252077625	0.216891524577152	0.0726334488532211	0.0685661042136538	0.0685910524345154	NA	NA	NA	NA	NA	NA	NA	NA	NA	NA	NA	NA	NA	NA	NA	NA	NA	NA	0.0682857113988404	0.0745666101506271	NA	0.04998873788978	0.140899196279354	0.109054596366283	NA	NA
LP306	NA	0.0629604092884266	NA	0.059586373618579	0.0762775814608545	0.0922528733231125	0.146657422294093	0.0345529996382361	0.0489002687194593	NA	0.138119093954127	0.142517336478897	0.0536929159032996	0.131547253269539	0.0575775533755934	NA	NA	0.0577850363496145	0.0523835473691703	0.206757518339414	0.0627521634808155	0.047703149918941	0.0729773196840215	NA	NA	NA	NA	NA	NA	NA	NA	NA	NA	NA	NA	NA	NA	NA	NA	NA	NA	0.0587708616765841	0.0562411297370792	NA	0.054025684747522	0.126568518799926	0.0953569446484845	NA	NA
LP447	NA	0.0642564830073494	NA	0.0657860157125058	0.0861803600792595	0.102689382566861	0.163181825029623	0.0564828650738886	0.0605929307642951	NA	0.160058354426204	0.159258714223117	0.0517429410224761	0.143717195302345	0.0617721247034679	NA	NA	0.0708019092828332	0.067366685471779	0.221290349328469	0.0628219401512233	0.0651815893778406	0.0838220431988565	NA	NA	NA	NA	NA	NA	NA	NA	NA	NA	NA	NA	NA	NA	NA	NA	NA	NA	0.069303900041472	0.0630370081821183	NA	0.0576945024847606	0.139580775190245	0.107628767902671	NA	NA
Matrix	0.039173	NA	0.038207	NA	NA	NA	NA	0.034137	NA	0.042688	NA	NA	0.058231	NA	NA	0.047979	0.050294	0.045194	0.036362	0.189406	NA	0.032906	0.04812	BL	BL	BL	BL	BL	BL	BL	BL	BL	BL	BL	BL	BL	BL	BL	BL	0.041081	0.044783	NA	NA	0.04277	NA	NA	NA	0.054235	0.040203
Maxsyn	0.048993	NA	0.043265	NA	NA	NA	NA	0.035386	NA	0.046303	NA	NA	0.043819	NA	NA	0.054979	0.055825	0.053995	0.057793	0.231034	NA	0.050909	0.059422	BL	BL	BL	BL	BL	BL	BL	BL	BL	BL	BL	BL	BL	BL	BL	BL	0.048381	0.051665	NA	NA	0.054079	NA	NA	NA	0.061894	0.054683
Melways	NA	0.0421148299178269	NA	0.0388202739230917	0.0655244950117666	0.075996748978088	0.164047415169849	0.0543995511129563	0.0591933990826083	NA	0.155352630501089	0.156602385323079	0.0583916011503202	0.145617141950945	0.0419837062040822	NA	NA	0.0581472935228018	0.0613032356901006	0.224881791344857	0.0376749756437805	0.054805349985855	0.0808456984325333	NA	NA	NA	NA	NA	NA	NA	NA	NA	NA	NA	NA	NA	NA	NA	NA	NA	NA	0.0708884835047155	0.0424877955052639	NA	0.0491130577934567	0.139492805969482	0.106959890917207	NA	NA
Meridian	0.050021	0.067903107021272	0.051984	0.0684338179078016	0.0731999472276009	0.118642920128833	0.141704456283098	0.0562027086629513	0.0637021382740584	0.0525	0.142327586371604	0.14048174245436	0.0529116115154204	0.129499193928893	0.0675047483736421	0.047857	0.045084	0.0563312526003635	0.0692225923697285	0.229272532697412	0.0716815727704683	0.0629737812467336	0.0728182660238472	BL	BL	BL	BL	BL	BL	BL	BL	BL	BL	BL	BL	BL	BL	BL	BL	0.038094	0.039226	0.0591281819635345	0.0710876401621986	0.047014	0.0403617018848139	0.127479127158834	0.101005878138358	0.053063	0.066606
Munch	0.032162	NA	0.021444	NA	NA	NA	NA	0.032989	NA	0.033763	NA	NA	0.044254	NA	NA	0.039676	0.038173	0.034245	0.026869	0.19371	NA	0.011351	0.008332	BL	BL	BL	BL	BL	BL	BL	BL	BL	BL	BL	BL	BL	BL	BL	BL	0.030367	0.033654	NA	NA	0.032513	NA	NA	NA	0.047282	0.024315
Nui	NA	0.0571446774690817	NA	0.0585254947944374	0.0504953855171199	0.0948776907379568	0.127291264216279	0.0435770008082247	0.0425308868808613	NA	0.127878921477517	0.123258119676853	0.0449752313960367	0.115140591267091	0.0576011808614428	NA	NA	0.0506508606843375	0.0542988572538943	0.196660383199383	0.0580333938825122	0.0475718361424599	0.0595572568885654	NA	NA	NA	NA	NA	NA	NA	NA	NA	NA	NA	NA	NA	NA	NA	NA	NA	NA	0.04888211216051	0.0619333951138301	NA	0.0194462103557514	0.110328979809485	0.0817709950843355	NA	NA
Ohau	0.041491	0.0656606874998829	0.040818	0.0744225456050686	0.0700535104682018	0.0934550847226893	0.0946328037567528	0.0476598564143633	0.0368540193468808	0.038694	0.0864791887756478	0.0930495561213683	0.0472427565557027	0.0776593714665018	0.0708510276950715	0.039342	0.04247	0.0341587512893664	0.048833677305656	0.153334000291211	0.0689765825405078	0.0412558917785207	0.0567929691716882	BL	BL	BL	BL	BL	BL	BL	BL	BL	BL	BL	BL	BL	BL	BL	BL	0.033052	0.037538	0.0652536597735624	0.0746717279415674	0.02973	0.0451323632104332	0.0712061895159409	0.041623698814893	0.045395	0.050004
One50	0.042562	0.0832662198701164	0.031581	0.0919784180420074	0.0711152910911571	0.102884159702836	0.129118347996716	0.0471506145452193	0.0454240038993742	0.044254	0.128803987313553	0.120438414029625	0.0549122332316196	0.121798969056172	0.0816511059472554	0.052433	0.051028	0.0587695679303649	0.0465994135428112	0.203436970170632	0.0786718055105578	0.0356842077720849	0.0290946312644125	BL	BL	BL	BL	BL	BL	BL	BL	BL	BL	BL	BL	BL	BL	BL	BL	0.042682	0.045944	0.0790448525653293	0.0888046095443821	0.047303	0.056976117500311	0.117670190670866	0.0986907268076486	0.060102	0.017069
Perun	0.054916	0.0862284473786016	0.056179	0.0915335577087591	0.0859473267662252	0.107645619626571	0.0787379912177019	0.0653425311128734	0.0521508610843096	0.05173	0.0724913954078036	0.0745374309624034	0.0658978515046934	0.0630045971883529	0.0850835560474398	0.059191	0.065081	0.0509119704679987	0.062984827266647	0.119715615421661	0.083420804564864	0.0554088562493881	0.0661263483730763	BL	BL	BL	BL	BL	BL	BL	BL	BL	BL	BL	BL	BL	BL	BL	BL	0.054027	0.05842	0.082183760723199	0.0931135990633445	0.039197	0.0666448971230145	0.0570010524168571	0.0343041888889147	0.067035	0.065263
Platform	0.05004	NA	0.044078	NA	NA	NA	NA	0.049246	NA	0.054486	NA	NA	0.064946	NA	NA	0.05558	0.054404	0.050912	0.051421	0.223719	NA	0.038831	0.040945	BL	BL	BL	BL	BL	BL	BL	BL	BL	BL	BL	BL	BL	BL	BL	BL	0.045766	0.048907	NA	NA	0.05096	NA	NA	NA	0.061786	0.041656
Platinum	0.03568	NA	0.037326	NA	NA	NA	NA	0.03696	NA	0.038011	NA	NA	0.050184	NA	NA	0.033855	0.036644	0.033595	0.043307	0.203545	NA	0.037324	0.049257	BL	BL	BL	BL	BL	BL	BL	BL	BL	BL	BL	BL	BL	BL	BL	BL	0.027736	0.032143	NA	NA	0.03329	NA	NA	NA	0.038806	0.042989
Portstewart	NA	0.0446185970465763	NA	0.0396868503113855	0.0666337544163399	0.0744440826999918	0.158961148609462	0.0505233351643874	0.0522917096909203	NA	0.152913194173739	0.152311254042767	0.054053906643303	0.139054803830024	0.0330839007682982	NA	NA	0.0506158743144395	0.0590102011314831	0.217452244113217	0.0430207666875685	0.0529653738748383	0.081376537631926	NA	NA	NA	NA	NA	NA	NA	NA	NA	NA	NA	NA	NA	NA	NA	NA	NA	NA	0.0668273886932809	0.0413892919583269	NA	0.0486307956376221	0.132624808389688	0.102587897734439	NA	NA
Prospect	0.033676	0.0649463759177567	0.034503	0.0682109345897782	0.0675168291024785	0.0845343376181236	0.118418490676684	0.0320153472269833	0.0266837084756258	0.039323	0.112412277384503	0.114259375775595	0.0436592386446974	0.105608539284217	0.0626824973467883	0.045148	0.045587	0.0420067347612212	0.0344143410352055	0.192204465502889	0.0638128512090699	0.0303585499159042	0.0441621821791096	BL	BL	BL	BL	BL	BL	BL	BL	BL	BL	BL	BL	BL	BL	BL	BL	0.036808	0.040302	0.0684884506718455	0.0695137607245884	0.040376	0.0497789073969644	0.0990808222896256	0.0755201366210842	0.052223	0.031518
Rely	0.030816	NA	0.031737	NA	NA	NA	NA	0.033064	NA	0.034	NA	NA	0.044312	NA	NA	0.027621	0.026338	0.024899	0.042677	0.221706	NA	0.035154	0.045144	BL	BL	BL	BL	BL	BL	BL	BL	BL	BL	BL	BL	BL	BL	BL	BL	0.018903	0.022085	NA	NA	0.027888	NA	NA	NA	0.033705	0.042943
Request	0.047983	0.0518520787659592	0.047094	0.0517118408316981	0.0666306169750106	0.0886092522221864	0.133832584693888	0.0423123031901889	0.0405569505407684	0.047449	0.129604904262498	0.131006667192821	0.0513645150294293	0.115734687059813	0.0482677114238161	0.040946	0.043182	0.0399850353467545	0.0546174930563826	0.213652914853324	0.0518780560190827	0.0482352277922315	0.0678473679043754	BL	BL	BL	BL	BL	BL	BL	BL	BL	BL	BL	BL	BL	BL	BL	BL	0.034061	0.03828	0.0547736881566269	0.0491984376613189	0.042475	0.0374523033244367	0.108918160178103	0.0789619873581809	0.04813	0.058171
BL017	BL	NA	BL	NA	NA	NA	NA	BL	NA	BL	NA	NA	BL	NA	NA	BL	BL	BL	BL	BL	NA	BL	BL	BL	BL	BL	BL	BL	BL	BL	BL	BL	BL	BL	BL	BL	BL	BL	BL	BL	BL	NA	NA	BL	NA	NA	NA	BL	BL
Revolution	0.032789	0.0647244268730431	0.035651	0.0695472950072727	0.0551128047540952	0.0944672449819166	0.124058052022839	0.0346253461243078	0.0422256927607032	0.038677	0.123217979372803	0.117572760791003	0.0508685876558103	0.118677030023958	0.0636728711085373	0.041069	0.043264	0.0472274765585517	0.0397599096041698	0.196697416235555	0.067419448784012	0.0383992846557734	0.0480110031689902	BL	BL	BL	BL	BL	BL	BL	BL	BL	BL	BL	BL	BL	BL	BL	BL	0.034445	0.038706	0.0633681906247484	0.0710360337002097	0.039154	0.0378320647672972	0.108876610071272	0.0888637836339863	0.047356	0.038968
Reward	0.035564	NA	0.029263	NA	NA	NA	NA	0.036153	NA	0.038866	NA	NA	0.050906	NA	NA	0.041044	0.039525	0.035912	0.020378	0.201806	NA	0.017021	0.031482	BL	BL	BL	BL	BL	BL	BL	BL	BL	BL	BL	BL	BL	BL	BL	BL	0.031736	0.035164	NA	NA	0.035007	NA	NA	NA	0.047595	0.037785
Rodrigo	NA	0.042902004926753	NA	0.0297039973827884	0.0514061483579938	0.0638105322758993	0.153922844246118	0.053119634031186	0.0537364272200744	NA	0.147693911212954	0.149087932163098	0.0550631082578505	0.136788929272952	0.0385814426516477	NA	NA	0.048527731456435	0.0589178858225034	0.216693503378633	0.0448615424034181	0.0554261659898247	0.0849965973786216	NA	NA	NA	NA	NA	NA	NA	NA	NA	NA	NA	NA	NA	NA	NA	NA	NA	NA	0.0673833669484424	0.043631025640517	NA	0.0492427208596754	0.129747672995461	0.0996413076753703	NA	NA
Rohan	0.045872	NA	0.042369	NA	NA	NA	NA	0.046645	NA	0.046822	NA	NA	0.05084	NA	NA	0.051677	0.051188	0.048903	0.056305	0.242449	NA	0.047491	0.053412	BL	BL	BL	BL	BL	BL	BL	BL	BL	BL	BL	BL	BL	BL	BL	BL	0.042867	0.046871	NA	NA	0.051512	NA	NA	NA	0.061073	0.054995
RPL137	NA	0.0855308634820187	NA	0.0923184609308455	0.0944712383353013	0.104282259642086	0.141121796194596	0.0582990347103255	0.0434801648706448	NA	0.138920764413845	0.136458921000534	0.0561163897438566	0.129988653590769	0.0849946717505292	NA	NA	0.0716474958951625	0.0595541535913132	0.18804943571263	0.0819826216212145	0.0448578071572157	0.0425625542627255	NA	NA	NA	NA	NA	NA	NA	NA	NA	NA	NA	NA	NA	NA	NA	NA	NA	NA	0.0893129504604997	0.0869841448111457	NA	0.075775299527054	0.127153250878788	0.101830826503143	NA	NA
Samson	0.040595	NA	0.039211	NA	NA	NA	NA	0.043431	NA	0.040801	NA	NA	0.051953	NA	NA	0.03316	0.033303	0.030948	0.048208	0.222366	NA	0.041807	0.053919	BL	BL	BL	BL	BL	BL	BL	BL	BL	BL	BL	BL	BL	BL	BL	BL	0.024883	0.02895	NA	NA	0.033571	NA	NA	NA	0.040491	0.049581
SFHustle	0.029967	NA	0.027904	NA	NA	NA	NA	0.027807	NA	0.029501	NA	NA	0.029868	NA	NA	0.03541	0.035199	0.032508	0.040228	0.213538	NA	0.031684	0.039152	BL	BL	BL	BL	BL	BL	BL	BL	BL	BL	BL	BL	BL	BL	BL	BL	0.027564	0.031486	NA	NA	0.03437	NA	NA	NA	0.041504	0.03375
Shogun	0.071345	0.0991344875699132	0.062027	0.106867984589159	0.103507389083071	0.127842418493353	0.0874823342779082	0.069654059834434	0.0506177180179207	0.067082	0.0833599942646226	0.0865783732149341	0.073911587606783	0.0776493488660452	0.10123097459346	0.078791	0.083588	0.0708973799948606	0.0698680994816093	0.131098907749241	0.104215483341252	0.0541434739476837	0.0484827590783824	BL	BL	BL	BL	BL	BL	BL	BL	BL	BL	BL	BL	BL	BL	BL	BL	0.073939	0.078242	0.0942732275493212	0.105962085376012	0.059054	0.0799460673868753	0.0746170114501282	0.0602002095488013	0.084767	0.063481
Tabu	NA	0.137518722458938	NA	0.143851654368705	0.131954557024226	0.153823646683672	0.0443296047367605	0.115329791182429	0.102269862058372	NA	0.0413791802273421	0.0473799431537046	0.105237022812298	0.0421135880626652	0.140515249986028	NA	NA	0.0955537075046862	0.109755219055952	0.0953727106186183	0.140464381484032	0.108648692846572	0.112997324724248	NA	NA	NA	NA	NA	NA	NA	NA	NA	NA	NA	NA	NA	NA	NA	NA	NA	NA	0.126052367767824	0.148938354312011	NA	0.118936620992449	0.0354916804155581	0.0560090780471858	NA	NA
Toddington	NA	0.0330262425787773	NA	0.0257191151047991	0.0705906780027733	0.0813211871645768	0.159866083819207	0.0464367526509198	0.052619232932561	NA	0.153117134739956	0.154812845560421	0.0554223614422063	0.142002238405905	0.030512051683862	NA	NA	0.0466619488269754	0.0589649801258284	0.222594334966838	0.0363713223684432	0.0520475902728395	0.082210087052635	NA	NA	NA	NA	NA	NA	NA	NA	NA	NA	NA	NA	NA	NA	NA	NA	NA	NA	0.0663410872346941	0.024370751347295	NA	0.0479182332640005	0.138055930401458	0.10118925993351	NA	NA
Tolosa	NA	0.112103533346098	NA	0.119013256966014	0.103668703451771	0.133295896398834	0.142845188485191	0.086275974462529	0.0696153059337074	NA	0.14808159709178	0.137419835796453	0.083006573630692	0.13847648111533	0.110414489247057	NA	NA	0.0988702467852214	0.0866051778663861	0.192733085644045	0.106741291494357	0.071965545698148	0.0460312339581591	NA	NA	NA	NA	NA	NA	NA	NA	NA	NA	NA	NA	NA	NA	NA	NA	NA	NA	0.101327262253135	0.113614507351971	NA	0.0869419681312107	0.139002631697998	0.121024750752398	NA	NA
Tomaso	NA	0.0373245882314165	NA	0.029483363005944	0.0708776215644735	0.0838352533178637	0.160432533246624	0.0513555839845042	0.0574532846227527	NA	0.152237092043725	0.15563634788529	0.0563765221450986	0.143177086322739	0.0369766424469481	NA	NA	0.0509168323408298	0.063230536103005	0.223604372644914	0.0381060996200273	0.0544421062950505	0.0823971046487302	NA	NA	NA	NA	NA	NA	NA	NA	NA	NA	NA	NA	NA	NA	NA	NA	NA	NA	0.0645179352797662	0.0324138775883668	NA	0.0511389844536517	0.138608349280222	0.104459651978715	NA	NA
Tyrella	NA	0.0660929700535707	NA	0.0521670611742005	0.0856054041134302	0.0885296009131215	0.185636806237013	0.0723534313116409	0.0819142077710632	NA	0.180455650760321	0.181857925599485	0.0838952426771719	0.172246544104097	0.0439315490344543	NA	NA	0.0790101620740118	0.0815374674784063	0.248812519486961	0.0632387328010335	0.0787716662066667	0.104621442434786	NA	NA	NA	NA	NA	NA	NA	NA	NA	NA	NA	NA	NA	NA	NA	NA	NA	NA	0.0867178280865281	0.0562152719568317	NA	0.0746097725668013	0.165933931181966	0.134477625676831	NA	NA
Tyson	0.053643	NA	0.048007	NA	NA	NA	NA	0.053457	NA	0.050018	NA	NA	0.036623	NA	NA	0.052978	0.052885	0.050863	0.065277	0.240292	NA	0.057703	0.065871	BL	BL	BL	BL	BL	BL	BL	BL	BL	BL	BL	BL	BL	BL	BL	BL	0.045122	0.047811	NA	NA	0.053722	NA	NA	NA	0.058288	0.064482
Ultra	0.051095	0.0693492414338468	0.051041	0.071889612683848	0.0669011734381923	0.0998701380743306	0.136404844280486	0.0488816480463737	0.0520596976467236	0.055716	0.133127414884636	0.129967403623696	0.0613435299785049	0.122973633715402	0.0596949693497117	0.054253	0.057052	0.0569658517413348	0.05525865228838	0.20449099312534	0.0709777177822188	0.0515193258355086	0.0616272831674231	BL	BL	BL	BL	BL	BL	BL	BL	BL	BL	BL	BL	BL	BL	BL	BL	0.048092	0.052454	0.0612775857117886	0.0729875035189622	0.051551	0.0416329901533818	0.117221859549192	0.0967714740868112	0.063356	0.058717
Victoca	0.032262	NA	0.031964	NA	NA	NA	NA	0.036849	NA	0.03508	NA	NA	0.042022	NA	NA	0.022945	0.019367	0.018374	0.042507	0.234508	NA	0.03492	0.04498	BL	BL	BL	BL	BL	BL	BL	BL	BL	BL	BL	BL	BL	BL	BL	BL	0.011231	0.014744	NA	NA	0.021923	NA	NA	NA	0.031344	0.04441
Victorian	0.03024	NA	0.029713	NA	NA	NA	NA	0.0353	NA	0.032597	NA	NA	0.040244	NA	NA	0.020223	0.016751	0.015369	0.041414	0.230153	NA	0.033228	0.043206	BL	BL	BL	BL	BL	BL	BL	BL	BL	BL	BL	BL	BL	BL	BL	BL	0.00882	0.013268	NA	NA	0.019451	NA	NA	NA	0.027951	0.042657
Viscount	0.036344	NA	0.028252	NA	NA	NA	NA	0.035919	NA	0.037385	NA	NA	0.047627	NA	NA	0.040347	0.038936	0.03549	0.041501	0.202876	NA	0.027819	0.027476	BL	BL	BL	BL	BL	BL	BL	BL	BL	BL	BL	BL	BL	BL	BL	BL	0.032293	0.035852	NA	NA	0.03661	NA	NA	NA	0.047806	0.038084
VV_2_97	NA	0.039937529786108	NA	0.0227029638053548	0.0714981474389772	0.0847234475235304	0.159693845808273	0.049608035911432	0.057678356595787	NA	0.153749314079468	0.156507876798307	0.0564432893361089	0.142246459586852	0.0358264352472207	NA	NA	0.0517651770068494	0.0600210903782351	0.225128582680343	0.042208371820191	0.0568944265924898	0.0879854389515596	NA	NA	NA	NA	NA	NA	NA	NA	NA	NA	NA	NA	NA	NA	NA	NA	NA	NA	0.0696513413489745	0.0383730196549024	NA	0.0472129146103954	0.136634917275357	0.104912957326765	NA	NA
Warrior	NA	0.129040102299344	NA	0.13431229150467	0.126120153375871	0.147339075908847	0.0543398693127278	0.103181623792752	0.0918178209478615	NA	0.0519529606487154	0.0577675108420217	0.0962682318361254	0.0466294424958295	0.126748403437307	NA	NA	0.0858710960483229	0.0974062793647707	0.108265591626702	0.134264056469149	0.0991845683609479	0.106813704405409	NA	NA	NA	NA	NA	NA	NA	NA	NA	NA	NA	NA	NA	NA	NA	NA	NA	NA	0.120918855767259	0.138161114484633	NA	0.109649851399448	0.0396849060718284	0.05196766479139	NA	NA
WintasII	0.138813	NA	0.137583	NA	NA	NA	NA	0.144635	NA	0.127544	NA	NA	0.162284	NA	NA	0.144809	0.158263	0.143051	0.142205	0.059529	NA	0.13125	0.133017	BL	BL	BL	BL	BL	BL	BL	BL	BL	BL	BL	BL	BL	BL	BL	BL	0.145807	0.150862	NA	NA	0.110605	NA	NA	NA	0.151215	0.141537
WinterstarII	NA	0.148283822485495	NA	0.153912929322381	0.140393843542665	0.163339687628173	0.0456476992409869	0.123354412553385	0.109660015343443	NA	0.0402183331732371	0.0471081598675179	0.115671369799106	0.0409326041058435	0.150770404238946	NA	NA	0.107676091043163	0.118960346396911	0.085881757285786	0.147423404674696	0.114758162562783	0.116408094699504	NA	NA	NA	NA	NA	NA	NA	NA	NA	NA	NA	NA	NA	NA	NA	NA	NA	NA	0.133974254323504	0.155980266167991	NA	0.126565492589502	0.0402950356990976	0.0594093336962139	NA	NA
Zoom	NA	0.167386424375637	NA	0.171980131177561	0.153419949455949	0.17370947725891	0.0541380236457511	0.137995444307734	0.128556771900197	NA	0.0429407682542759	0.0592765013929768	0.1320393407794	0.0558601699406659	0.16816598630436	NA	NA	0.12556280231335	0.133702669742386	0.082661070920788	0.17013543073174	0.133436000547725	0.136254247160563	NA	NA	NA	NA	NA	NA	NA	NA	NA	NA	NA	NA	NA	NA	NA	NA	NA	NA	0.151309051103632	0.177105872096617	NA	0.142378457714948	0.0508839462522597	0.0792102691570959	NA	NA
[truncated: 64 more columns]
