# Supplementary material for: Machine learning solutions for integrating partially overlapping genetic datasets and modelling host–endophyte effects in ryegrass (Lolium) dry matter yield estimation
Source: Front Plant Sci. 2025 May 6;16:1543956. doi: 10.3389/fpls.2025.1543956 (PMC12100933; doi:10.3389/fpls.2025.1543956)
Supplement: Supplementary File 5 — M. [file DataSheet5.zip › Supplementary_File5.2_M_Imputed.csv]

	24Seven	273HS06	4Front	9LPD2810	Aberdart	Abermagic	Accelerate	Alto	Amasa	Ansa	Archie	Aristocrat	Arrow	Asset	Asturion	AusVic	Avalon	Award	BanquetII	Barberia	Barforma	Base	Bealey	BL001	BL002	BL003	BL004	BL005	BL006	BL007	BL008	BL009	BL010	BL011	BL012	BL013	BL014	BL015	BL016	Bolton	Boomer	Bronsyn	Burlina	Camel	Commando	Crusader	Delish	Endure	Excess
24Seven	0	0.0651129872072217	0.03199	0.0700069485879413	0.0604399540827608	0.0866529397997062	0.0873372320788319	0.031348	0.0412556258195866	0.03273	0.0882167234440496	0.0817840612938742	0.047635	0.083007161087939	0.0634185444930037	0.039251	0.037548	0.03486	0.040862	0.215236	0.0709934538673005	0.034216	0.043776	BL	BL	BL	BL	BL	BL	BL	BL	BL	BL	BL	BL	BL	BL	BL	BL	0.029465	0.033433	0.0628864792585098	0.0753298843082568	0.035638	0.0434503956531729	0.0848605445204308	0.0623726993047376	0.045243	0.039246
273HS06	0.0651129872072217	0	0.070632532810496	0.038692473586436	0.0768136872327983	0.0845682561115157	0.157690215587122	0.0576936864989278	0.0621772490568564	0.0628963781885877	0.152037560370152	0.154167218438966	0.0557065964532789	0.142493976707797	0.0454800785282006	0.0582841620033264	0.07850772440556	0.0515095803476159	0.0682329528797639	0.219197330729632	0.0404630056122319	0.0578626024588152	0.0856997876315355	BL	BL	BL	BL	BL	BL	BL	BL	BL	BL	BL	BL	BL	BL	BL	BL	0.0538382749106892	0.0668806275180444	0.0680955908960677	0.0331101990180962	0.0641925489525093	0.0522510894114587	0.135286826594988	0.0986554677367235	0.0655555239543453	0.0814395391145698
4Front	0.03199	0.070632532810496	0	0.0645294855618017	0.0559887150700913	0.0818828490274658	0.0895326026542622	0.029611	0.0343597085049385	0.031833	0.0916272955724796	0.0817237267890898	0.034799	0.0900305783804892	0.0553858738666671	0.038046	0.036423	0.033568	0.038349	0.212455	0.0674466205011028	0.02687	0.029108	BL	BL	BL	BL	BL	BL	BL	BL	BL	BL	BL	BL	BL	BL	BL	BL	0.029227	0.032783	0.0551686370435593	0.0688793775010908	0.034293	0.040503387714683	0.0790677733794064	0.0587363334256493	0.045716	0.034965
9LPD2810	0.0700069485879413	0.038692473586436	0.0645294855618017	0	0.0706435342665559	0.0822361128065399	0.164277987907402	0.0571250983513505	0.0648461667896747	0.0680764267558296	0.158743885137738	0.160393087141726	0.0640612201532288	0.14732511260276	0.035126647749977	0.0716616077352423	0.0635230580771321	0.056352681692197	0.0682419852841947	0.229879020664062	0.0397609604053849	0.0618754205914668	0.0928399410878932	BL	BL	BL	BL	BL	BL	BL	BL	BL	BL	BL	BL	BL	BL	BL	BL	0.0571288301851533	0.056621509572227	0.0729054874755166	0.0352026589958205	0.0612480893048416	0.0551118172022708	0.142113092580512	0.107811159206293	0.0678412553421697	0.0767868283312377
Aberdart	0.0604399540827608	0.0768136872327983	0.0559887150700913	0.0706435342665559	0	0.0650818517648241	0.139486040007279	0.0698765655779739	0.0639822202435235	0.0607254998422033	0.137836612586864	0.134658927199228	0.0675191413949551	0.130574827956699	0.0715221951994068	0.0627220109595807	0.0606824060421778	0.0695029507121369	0.0710234909549563	0.204540548505922	0.0708380524564991	0.0669662649061843	0.0812358146120911	BL	BL	BL	BL	BL	BL	BL	BL	BL	BL	BL	BL	BL	BL	BL	BL	0.0617637328456599	0.0562318521050853	0.0710075389190187	0.0796030088305256	0.0608708411484655	0.0473496493956745	0.122867500950241	0.101194639550237	0.072914586463261	0.0647742374214729
Abermagic	0.0866529397997062	0.0845682561115157	0.0818828490274658	0.0822361128065399	0.0650818517648241	0	0.171105984009759	0.0874740659874182	0.0836993263383252	0.0778489931785557	0.159852970135778	0.166610835381567	0.0881686592395964	0.157493294011758	0.0826502216029537	0.075148342767515	0.0761212977231381	0.0843290214469051	0.0852932803192822	0.218317112373572	0.0819601605834245	0.0808918723046662	0.106098808378994	BL	BL	BL	BL	BL	BL	BL	BL	BL	BL	BL	BL	BL	BL	BL	BL	0.0720707361908552	0.0821646771717339	0.098251728352709	0.0867875635489698	0.0792044085638372	0.087540881754004	0.146818180587667	0.12015252284064	0.0837580447099038	0.087650940240682
Accelerate	0.0873372320788319	0.157690215587122	0.0895326026542622	0.164277987907402	0.139486040007279	0.171105984009759	0	0.131152467130936	0.11655291693033	0.094266699912579	0.0414564561751583	0.0371506442429849	0.120395540418472	0.0462811531316324	0.1600066708297	0.0758022708374786	0.0774566905185221	0.11830423865861	0.126530681783811	0.0811586952192757	0.159459904394539	0.123107938942357	0.117625504142488	BL	BL	BL	BL	BL	BL	BL	BL	BL	BL	BL	BL	BL	BL	BL	BL	0.08216849961436	0.0923370731035938	0.137043414707177	0.169325971899443	0.0964576804193213	0.128567656947186	0.0439597406282209	0.0718665118112798	0.0871022550993108	0.0990609165050459
Alto	0.031348	0.0576936864989278	0.029611	0.0571250983513505	0.0698765655779739	0.0874740659874182	0.131152467130936	0	0.0299431936552242	0.036245	0.124119121548022	0.124751238659562	0.0422701803948287	0.119139359922662	0.0497574869271939	0.042206	0.041804	0.0412594551449512	0.0335791124969458	0.205429797602357	0.0571255231372151	0.0308066028303693	0.0495969303561401	BL	BL	BL	BL	BL	BL	BL	BL	BL	BL	BL	BL	BL	BL	BL	BL	0.034786	0.038429	0.0549171884488327	0.0573246186318531	0.040532	0.0432030125755324	0.110526730727018	0.0812226040947262	0.04839	0.039131
Amasa	0.0412556258195866	0.0621772490568564	0.0343597085049385	0.0648461667896747	0.0639822202435235	0.0836993263383252	0.11655291693033	0.0299431936552242	0	0.0371649035943896	0.113124354580629	0.111536825447895	0.0317867752585608	0.102196939656283	0.0570126108207776	0.0398733593929721	0.0438625601593284	0.0330851708357307	0.0326208825204952	0.174508566148221	0.0578415762868256	0.0173794627434171	0.0398606301099107	BL	BL	BL	BL	BL	BL	BL	BL	BL	BL	BL	BL	BL	BL	BL	BL	0.0366125012482624	0.037832444850914	0.0602829504474975	0.0636246824318261	0.0352131781921101	0.0409628556244225	0.0968760551884982	0.0688031598243416	0.0489829454308117	0.0395021581937079
Ansa	0.03273	0.0628963781885877	0.031833	0.0680764267558296	0.0607254998422033	0.0778489931785557	0.094266699912579	0.036245	0.0371649035943896	0	0.100054125638558	0.0903476023144035	0.035495	0.0775898783952515	0.0677508689150294	0.039741	0.040319	0.036891	0.045201	0.201603	0.0609235496224187	0.037313	0.044264	BL	BL	BL	BL	BL	BL	BL	BL	BL	BL	BL	BL	BL	BL	BL	BL	0.031867	0.035985	0.0593834432953986	0.0747119260893583	0.036283	0.0447975001905315	0.079512385925287	0.0587045107258782	0.045564	0.043625
Archie	0.0882167234440496	0.152037560370152	0.0916272955724796	0.158743885137738	0.137836612586864	0.159852970135778	0.0414564561751583	0.124119121548022	0.113124354580629	0.100054125638558	0	0.0491727365091586	0.11514956186776	0.043270391297469	0.154705940615022	0.0790899182908999	0.0921274506325662	0.110419597843372	0.118886988298659	0.0816899157885959	0.155069172011931	0.116103117286778	0.117807859919508	BL	BL	BL	BL	BL	BL	BL	BL	BL	BL	BL	BL	BL	BL	BL	BL	0.0930951527871301	0.0907853291576641	0.13778282333043	0.161810500751349	0.0894209390039509	0.127204438414684	0.0420531167259324	0.0636619809613186	0.0884794538782199	0.100341987839868
Aristocrat	0.0817840612938742	0.154167218438966	0.0817237267890898	0.160393087141726	0.134658927199228	0.166610835381567	0.0371506442429849	0.124751238659562	0.111536825447895	0.0903476023144035	0.0491727365091586	0	0.11631587625542	0.0490907676269804	0.151933408790488	0.0862411996880509	0.0970095354728765	0.111330196570762	0.119095161517444	0.0867282837012849	0.149528106976069	0.117504179214373	0.111295556661284	BL	BL	BL	BL	BL	BL	BL	BL	BL	BL	BL	BL	BL	BL	BL	BL	0.0796503459750769	0.0938148783919786	0.131991534346266	0.164774854667741	0.0838425042164886	0.123532192001064	0.0473471309556899	0.069770107048714	0.0939700293712802	0.0946354711254168
Arrow	0.047635	0.0557065964532789	0.034799	0.0640612201532288	0.0675191413949551	0.0881686592395964	0.120395540418472	0.0422701803948287	0.0317867752585608	0.035495	0.11514956186776	0.11631587625542	0	0.105655377321589	0.0587318860587831	0.047399	0.046858	0.0425125853180637	0.0501485773675343	0.209963342990311	0.0580029905242108	0.0426594462622206	0.0519971228337993	BL	BL	BL	BL	BL	BL	BL	BL	BL	BL	BL	BL	BL	BL	BL	BL	0.03989	0.043412	0.0562080441271815	0.0660222773847093	0.048746	0.0415390754977596	0.0991286105602504	0.0691507673512689	0.055109	0.05385
Asset	0.083007161087939	0.142493976707797	0.0900305783804892	0.14732511260276	0.130574827956699	0.157493294011758	0.0462811531316324	0.119139359922662	0.102196939656283	0.0775898783952515	0.043270391297469	0.0490907676269804	0.105655377321589	0	0.142481009974975	0.0755851270678224	0.0855791796087003	0.0988385647556216	0.112648157165365	0.0936776814308998	0.141794955979452	0.10885050843323	0.112867516381533	BL	BL	BL	BL	BL	BL	BL	BL	BL	BL	BL	BL	BL	BL	BL	BL	0.080184258460936	0.0955081308025149	0.131387408392426	0.152581206690369	0.0880544155512716	0.114659522877878	0.0297430323776792	0.0544752145348294	0.0759812528628143	0.100182775682818
Asturion	0.0634185444930037	0.0454800785282006	0.0553858738666671	0.035126647749977	0.0715221951994068	0.0826502216029537	0.1600066708297	0.0497574869271939	0.0570126108207776	0.0677508689150294	0.154705940615022	0.151933408790488	0.0587318860587831	0.142481009974975	0	0.0674743248380533	0.066444116776345	0.051354645266391	0.0596438206626888	0.221961309403092	0.0380770501592547	0.0547772069261462	0.0852745149942611	BL	BL	BL	BL	BL	BL	BL	BL	BL	BL	BL	BL	BL	BL	BL	BL	0.0604292669301205	0.0573579820687592	0.0663893075173078	0.0375377244264755	0.0620957084711888	0.0513776258266974	0.13700085293846	0.102791143206956	0.0701469609250861	0.0735994886253843
AusVic	0.039251	0.0582841620033264	0.038046	0.0716616077352423	0.0627220109595807	0.075148342767515	0.0758022708374786	0.042206	0.0398733593929721	0.039741	0.0790899182908999	0.0862411996880509	0.047399	0.0755851270678224	0.0674743248380533	0	0.028529	0.02638	0.049329	0.221629	0.0708948857852513	0.041386	0.051562	BL	BL	BL	BL	BL	BL	BL	BL	BL	BL	BL	BL	BL	BL	BL	BL	0.020002	0.024031	0.0673656624419915	0.0500107353073556	0.028843	0.0438345067955139	0.0833458013983384	0.0596425204920217	0.035728	0.049922
Avalon	0.037548	0.07850772440556	0.036423	0.0635230580771321	0.0606824060421778	0.0761212977231381	0.0774566905185221	0.041804	0.0438625601593284	0.040319	0.0921274506325662	0.0970095354728765	0.046858	0.0855791796087003	0.066444116776345	0.028529	0	0.00574	0.048097	0.239303	0.0680190669629672	0.040438	0.050048	BL	BL	BL	BL	BL	BL	BL	BL	BL	BL	BL	BL	BL	BL	BL	BL	0.016894	0.020921	0.0595013410892871	0.0565393809287203	0.027928	0.0482791240611621	0.0898226069558409	0.0671249378122375	0.035682	0.049845
Award	0.03486	0.0515095803476159	0.033568	0.056352681692197	0.0695029507121369	0.0843290214469051	0.11830423865861	0.0412594551449512	0.0330851708357307	0.036891	0.110419597843372	0.111330196570762	0.0425125853180637	0.0988385647556216	0.051354645266391	0.02638	0.00574	0	0.0467989261902435	0.199050781415737	0.0508313564890186	0.0377158398939414	0.0559481310360149	BL	BL	BL	BL	BL	BL	BL	BL	BL	BL	BL	BL	BL	BL	BL	BL	0.015341	0.019138	0.0625332355350632	0.0583199336599166	0.022492	0.0430503612970488	0.0953742415985237	0.0611934007022895	0.0341	0.045924
BanquetII	0.040862	0.0682329528797639	0.038349	0.0682419852841947	0.0710234909549563	0.0852932803192822	0.126530681783811	0.0335791124969458	0.0326208825204952	0.045201	0.118886988298659	0.119095161517444	0.0501485773675343	0.112648157165365	0.0596438206626888	0.049329	0.048097	0.0467989261902435	0	0.19986725260672	0.0653469153057297	0.0218500912236744	0.052812362615106	BL	BL	BL	BL	BL	BL	BL	BL	BL	BL	BL	BL	BL	BL	BL	BL	0.040583	0.043828	0.0762823047652109	0.0707587756726817	0.044952	0.0542736793713228	0.102895930962433	0.0831240219929116	0.05639	0.043045
Barberia	0.215236	0.219197330729632	0.212455	0.229879020664062	0.204540548505922	0.218317112373572	0.0811586952192757	0.205429797602357	0.174508566148221	0.201603	0.0816899157885959	0.0867282837012849	0.209963342990311	0.0936776814308998	0.221961309403092	0.221629	0.239303	0.199050781415737	0.19986725260672	0	0.219533719616413	0.191403370327145	0.18667413841775	BL	BL	BL	BL	BL	BL	BL	BL	BL	BL	BL	BL	BL	BL	BL	BL	0.226265	0.231557	0.2013535473227	0.230166037423996	0.180259	0.196114745170421	0.0942350971017176	0.12501906396364	0.229451	0.212896
Barforma	0.0709934538673005	0.0404630056122319	0.0674466205011028	0.0397609604053849	0.0708380524564991	0.0819601605834245	0.159459904394539	0.0571255231372151	0.0578415762868256	0.0609235496224187	0.155069172011931	0.149528106976069	0.0580029905242108	0.141794955979452	0.0380770501592547	0.0708948857852513	0.0680190669629672	0.0508313564890186	0.0653469153057297	0.219533719616413	0	0.0562289012912289	0.081633636065797	BL	BL	BL	BL	BL	BL	BL	BL	BL	BL	BL	BL	BL	BL	BL	BL	0.0605977834956038	0.0624716897085064	0.0629385277587878	0.0381080849041556	0.0589705593866142	0.0502369685849673	0.137103957130601	0.101860476073314	0.0653610950013519	0.0663857809935137
Base	0.034216	0.0578626024588152	0.02687	0.0618754205914668	0.0669662649061843	0.0808918723046662	0.123107938942357	0.0308066028303693	0.0173794627434171	0.037313	0.116103117286778	0.117504179214373	0.0426594462622206	0.10885050843323	0.0547772069261462	0.041386	0.040438	0.0377158398939414	0.0218500912236744	0.191403370327145	0.0562289012912289	0	0.0319880177201116	BL	BL	BL	BL	BL	BL	BL	BL	BL	BL	BL	BL	BL	BL	BL	BL	0.032414	0.035409	0.0656094525921343	0.0611654622308364	0.035854	0.044241709216115	0.103488996000142	0.0742389015232455	0.049574	0.030407
Bealey	0.043776	0.0856997876315355	0.029108	0.0928399410878932	0.0812358146120911	0.106098808378994	0.117625504142488	0.0495969303561401	0.0398606301099107	0.044264	0.117807859919508	0.111295556661284	0.0519971228337993	0.112867516381533	0.0852745149942611	0.051562	0.050048	0.0559481310360149	0.052812362615106	0.18667413841775	0.081633636065797	0.0319880177201116	0	BL	BL	BL	BL	BL	BL	BL	BL	BL	BL	BL	BL	BL	BL	BL	BL	0.042275	0.045477	0.070621071571934	0.0916436825600209	0.043716	0.0623260415922887	0.110132955247186	0.0881597908385623	0.059578	0.030244
BL001	BL	BL	BL	BL	BL	BL	BL	BL	BL	BL	BL	BL	BL	BL	BL	BL	BL	BL	BL	BL	BL	BL	BL	BL	BL	BL	BL	BL	BL	BL	BL	BL	BL	BL	BL	BL	BL	BL	BL	BL	BL	BL	BL	BL	BL	BL	BL	BL	BL
BL002	BL	BL	BL	BL	BL	BL	BL	BL	BL	BL	BL	BL	BL	BL	BL	BL	BL	BL	BL	BL	BL	BL	BL	BL	BL	BL	BL	BL	BL	BL	BL	BL	BL	BL	BL	BL	BL	BL	BL	BL	BL	BL	BL	BL	BL	BL	BL	BL	BL
BL003	BL	BL	BL	BL	BL	BL	BL	BL	BL	BL	BL	BL	BL	BL	BL	BL	BL	BL	BL	BL	BL	BL	BL	BL	BL	BL	BL	BL	BL	BL	BL	BL	BL	BL	BL	BL	BL	BL	BL	BL	BL	BL	BL	BL	BL	BL	BL	BL	BL
BL004	BL	BL	BL	BL	BL	BL	BL	BL	BL	BL	BL	BL	BL	BL	BL	BL	BL	BL	BL	BL	BL	BL	BL	BL	BL	BL	BL	BL	BL	BL	BL	BL	BL	BL	BL	BL	BL	BL	BL	BL	BL	BL	BL	BL	BL	BL	BL	BL	BL
BL005	BL	BL	BL	BL	BL	BL	BL	BL	BL	BL	BL	BL	BL	BL	BL	BL	BL	BL	BL	BL	BL	BL	BL	BL	BL	BL	BL	BL	BL	BL	BL	BL	BL	BL	BL	BL	BL	BL	BL	BL	BL	BL	BL	BL	BL	BL	BL	BL	BL
BL006	BL	BL	BL	BL	BL	BL	BL	BL	BL	BL	BL	BL	BL	BL	BL	BL	BL	BL	BL	BL	BL	BL	BL	BL	BL	BL	BL	BL	BL	BL	BL	BL	BL	BL	BL	BL	BL	BL	BL	BL	BL	BL	BL	BL	BL	BL	BL	BL	BL
BL007	BL	BL	BL	BL	BL	BL	BL	BL	BL	BL	BL	BL	BL	BL	BL	BL	BL	BL	BL	BL	BL	BL	BL	BL	BL	BL	BL	BL	BL	BL	BL	BL	BL	BL	BL	BL	BL	BL	BL	BL	BL	BL	BL	BL	BL	BL	BL	BL	BL
BL008	BL	BL	BL	BL	BL	BL	BL	BL	BL	BL	BL	BL	BL	BL	BL	BL	BL	BL	BL	BL	BL	BL	BL	BL	BL	BL	BL	BL	BL	BL	BL	BL	BL	BL	BL	BL	BL	BL	BL	BL	BL	BL	BL	BL	BL	BL	BL	BL	BL
BL009	BL	BL	BL	BL	BL	BL	BL	BL	BL	BL	BL	BL	BL	BL	BL	BL	BL	BL	BL	BL	BL	BL	BL	BL	BL	BL	BL	BL	BL	BL	BL	BL	BL	BL	BL	BL	BL	BL	BL	BL	BL	BL	BL	BL	BL	BL	BL	BL	BL
BL010	BL	BL	BL	BL	BL	BL	BL	BL	BL	BL	BL	BL	BL	BL	BL	BL	BL	BL	BL	BL	BL	BL	BL	BL	BL	BL	BL	BL	BL	BL	BL	BL	BL	BL	BL	BL	BL	BL	BL	BL	BL	BL	BL	BL	BL	BL	BL	BL	BL
BL011	BL	BL	BL	BL	BL	BL	BL	BL	BL	BL	BL	BL	BL	BL	BL	BL	BL	BL	BL	BL	BL	BL	BL	BL	BL	BL	BL	BL	BL	BL	BL	BL	BL	BL	BL	BL	BL	BL	BL	BL	BL	BL	BL	BL	BL	BL	BL	BL	BL
BL012	BL	BL	BL	BL	BL	BL	BL	BL	BL	BL	BL	BL	BL	BL	BL	BL	BL	BL	BL	BL	BL	BL	BL	BL	BL	BL	BL	BL	BL	BL	BL	BL	BL	BL	BL	BL	BL	BL	BL	BL	BL	BL	BL	BL	BL	BL	BL	BL	BL
BL013	BL	BL	BL	BL	BL	BL	BL	BL	BL	BL	BL	BL	BL	BL	BL	BL	BL	BL	BL	BL	BL	BL	BL	BL	BL	BL	BL	BL	BL	BL	BL	BL	BL	BL	BL	BL	BL	BL	BL	BL	BL	BL	BL	BL	BL	BL	BL	BL	BL
BL014	BL	BL	BL	BL	BL	BL	BL	BL	BL	BL	BL	BL	BL	BL	BL	BL	BL	BL	BL	BL	BL	BL	BL	BL	BL	BL	BL	BL	BL	BL	BL	BL	BL	BL	BL	BL	BL	BL	BL	BL	BL	BL	BL	BL	BL	BL	BL	BL	BL
BL015	BL	BL	BL	BL	BL	BL	BL	BL	BL	BL	BL	BL	BL	BL	BL	BL	BL	BL	BL	BL	BL	BL	BL	BL	BL	BL	BL	BL	BL	BL	BL	BL	BL	BL	BL	BL	BL	BL	BL	BL	BL	BL	BL	BL	BL	BL	BL	BL	BL
BL016	BL	BL	BL	BL	BL	BL	BL	BL	BL	BL	BL	BL	BL	BL	BL	BL	BL	BL	BL	BL	BL	BL	BL	BL	BL	BL	BL	BL	BL	BL	BL	BL	BL	BL	BL	BL	BL	BL	BL	BL	BL	BL	BL	BL	BL	BL	BL	BL	BL
Bolton	0.029465	0.0538382749106892	0.029227	0.0571288301851533	0.0617637328456599	0.0720707361908552	0.08216849961436	0.034786	0.0366125012482624	0.031867	0.0930951527871301	0.0796503459750769	0.03989	0.080184258460936	0.0604292669301205	0.020002	0.016894	0.015341	0.040583	0.226265	0.0605977834956038	0.032414	0.042275	BL	BL	BL	BL	BL	BL	BL	BL	BL	BL	BL	BL	BL	BL	BL	BL	0	0.012754	0.058434324985252	0.0711586710780777	0.019115	0.0341569204161121	0.0752547398432253	0.0653025324162015	0.028149	0.041365
Boomer	0.033433	0.0668806275180444	0.032783	0.056621509572227	0.0562318521050853	0.0821646771717339	0.0923370731035938	0.038429	0.037832444850914	0.035985	0.0907853291576641	0.0938148783919786	0.043412	0.0955081308025149	0.0573579820687592	0.024031	0.020921	0.019138	0.043828	0.231557	0.0624716897085064	0.035409	0.045477	BL	BL	BL	BL	BL	BL	BL	BL	BL	BL	BL	BL	BL	BL	BL	BL	0.012754	0	0.0497085865004166	0.0705037600561944	0.022514	0.039234443512336	0.0829386544294701	0.0670555506747956	0.032547	0.045334
Bronsyn	0.0628864792585098	0.0680955908960677	0.0551686370435593	0.0729054874755166	0.0710075389190187	0.098251728352709	0.137043414707177	0.0549171884488327	0.0602829504474975	0.0593834432953986	0.13778282333043	0.131991534346266	0.0562080441271815	0.131387408392426	0.0663893075173078	0.0673656624419915	0.0595013410892871	0.0625332355350632	0.0762823047652109	0.2013535473227	0.0629385277587878	0.0656094525921343	0.070621071571934	BL	BL	BL	BL	BL	BL	BL	BL	BL	BL	BL	BL	BL	BL	BL	BL	0.058434324985252	0.0497085865004166	0	0.0704239050746416	0.0585833275753318	0.0483673743348287	0.123954294888116	0.0911556941359738	0.0558693527985929	0.0716169309975669
Burlina	0.0753298843082568	0.0331101990180962	0.0688793775010908	0.0352026589958205	0.0796030088305256	0.0867875635489698	0.169325971899443	0.0573246186318531	0.0636246824318261	0.0747119260893583	0.161810500751349	0.164774854667741	0.0660222773847093	0.152581206690369	0.0375377244264755	0.0500107353073556	0.0565393809287203	0.0583199336599166	0.0707587756726817	0.230166037423996	0.0381080849041556	0.0611654622308364	0.0916436825600209	BL	BL	BL	BL	BL	BL	BL	BL	BL	BL	BL	BL	BL	BL	BL	BL	0.0711586710780777	0.0705037600561944	0.0704239050746416	0	0.0566053184868968	0.0585943538686208	0.146248963283928	0.108897343123255	0.0681215496318335	0.0660915819971323
Camel	0.035638	0.0641925489525093	0.034293	0.0612480893048416	0.0608708411484655	0.0792044085638372	0.0964576804193213	0.040532	0.0352131781921101	0.036283	0.0894209390039509	0.0838425042164886	0.048746	0.0880544155512716	0.0620957084711888	0.028843	0.027928	0.022492	0.044952	0.180259	0.0589705593866142	0.035854	0.043716	BL	BL	BL	BL	BL	BL	BL	BL	BL	BL	BL	BL	BL	BL	BL	BL	0.019115	0.022514	0.0585833275753318	0.0566053184868968	0	0.0390287973697565	0.0874700795610448	0.0626304417095394	0.037813	0.045841
Commando	0.0434503956531729	0.0522510894114587	0.040503387714683	0.0551118172022708	0.0473496493956745	0.087540881754004	0.128567656947186	0.0432030125755324	0.0409628556244225	0.0447975001905315	0.127204438414684	0.123532192001064	0.0415390754977596	0.114659522877878	0.0513776258266974	0.0438345067955139	0.0482791240611621	0.0430503612970488	0.0542736793713228	0.196114745170421	0.0502369685849673	0.044241709216115	0.0623260415922887	BL	BL	BL	BL	BL	BL	BL	BL	BL	BL	BL	BL	BL	BL	BL	BL	0.0341569204161121	0.039234443512336	0.0483673743348287	0.0585943538686208	0.0390287973697565	0	0.110285691621703	0.0799976296581881	0.0519206305538585	0.0509581329831024
Crusader	0.0848605445204308	0.135286826594988	0.0790677733794064	0.142113092580512	0.122867500950241	0.146818180587667	0.0439597406282209	0.110526730727018	0.0968760551884982	0.079512385925287	0.0420531167259324	0.0473471309556899	0.0991286105602504	0.0297430323776792	0.13700085293846	0.0833458013983384	0.0898226069558409	0.0953742415985237	0.102895930962433	0.0942350971017176	0.137103957130601	0.103488996000142	0.110132955247186	BL	BL	BL	BL	BL	BL	BL	BL	BL	BL	BL	BL	BL	BL	BL	BL	0.0752547398432253	0.0829386544294701	0.123954294888116	0.146248963283928	0.0874700795610448	0.110285691621703	0	0.0486067811722611	0.0874437996399229	0.0920996319289031
Delish	0.0623726993047376	0.0986554677367235	0.0587363334256493	0.107811159206293	0.101194639550237	0.12015252284064	0.0718665118112798	0.0812226040947262	0.0688031598243416	0.0587045107258782	0.0636619809613186	0.069770107048714	0.0691507673512689	0.0544752145348294	0.102791143206956	0.0596425204920217	0.0671249378122375	0.0611934007022895	0.0831240219929116	0.12501906396364	0.101860476073314	0.0742389015232455	0.0881597908385623	BL	BL	BL	BL	BL	BL	BL	BL	BL	BL	BL	BL	BL	BL	BL	BL	0.0653025324162015	0.0670555506747956	0.0911556941359738	0.108897343123255	0.0626304417095394	0.0799976296581881	0.0486067811722611	0	0.0705914147517383	0.0708043170710547
Endure	0.045243	0.0655555239543453	0.045716	0.0678412553421697	0.072914586463261	0.0837580447099038	0.0871022550993108	0.04839	0.0489829454308117	0.045564	0.0884794538782199	0.0939700293712802	0.055109	0.0759812528628143	0.0701469609250861	0.035728	0.035682	0.0341	0.05639	0.229451	0.0653610950013519	0.049574	0.059578	BL	BL	BL	BL	BL	BL	BL	BL	BL	BL	BL	BL	BL	BL	BL	BL	0.028149	0.032547	0.0558693527985929	0.0681215496318335	0.037813	0.0519206305538585	0.0874437996399229	0.0705914147517383	0	0.057077
Excess	0.039246	0.0814395391145698	0.034965	0.0767868283312377	0.0647742374214729	0.087650940240682	0.0990609165050459	0.039131	0.0395021581937079	0.043625	0.100341987839868	0.0946354711254168	0.05385	0.100182775682818	0.0735994886253843	0.049922	0.049845	0.045924	0.043045	0.212896	0.0663857809935137	0.030407	0.030244	BL	BL	BL	BL	BL	BL	BL	BL	BL	BL	BL	BL	BL	BL	BL	BL	0.041365	0.045334	0.0716169309975669	0.0660915819971323	0.045841	0.0509581329831024	0.0920996319289031	0.0708043170710547	0.057077	0
Expo	0.043737	0.0765378255283628	0.042654	0.0775651825005708	0.0405308515142207	0.0789027311485882	0.126322665786426	0.0498801827095983	0.0411079573276484	0.047244	0.123751764576574	0.121523074716064	0.0563865247892772	0.118133330603332	0.0717002569043319	0.05177	0.051015	0.0529839560847653	0.0540548490734527	0.204337313143236	0.0768950675471078	0.0440133779479124	0.0464422813334926	BL	BL	BL	BL	BL	BL	BL	BL	BL	BL	BL	BL	BL	BL	BL	BL	0.042066	0.045962	0.0676627250415485	0.0804021845210179	0.045376	0.0416089864456065	0.112624185595046	0.0898106734814336	0.059414	0.04585
Extreme	0.04503	0.0569279739230171	0.045299	0.0529036576403674	0.0731596676838566	0.0930454967520113	0.138020955451941	0.043750028638753	0.0539473478108519	0.045939	0.133302412070315	0.1347525849052	0.0553991204945678	0.123998575032973	0.0491551337689679	0.038674	0.042721	0.042952713329791	0.0607204697440539	0.213184570757666	0.0587254083948524	0.0546961830588475	0.0709071268505021	BL	BL	BL	BL	BL	BL	BL	BL	BL	BL	BL	BL	BL	BL	BL	BL	0.03438	0.038614	0.0513168714523741	0.0556928089633221	0.042185	0.0486808232897344	0.117825270212335	0.0869554200851312	0.043286	0.056206
FeastII	0.0810225382167896	0.129594563835703	0.0807928391445258	0.135867818371312	0.12841367393689	0.150831079392437	0.0545094631644298	0.104033081789181	0.09616665636885	0.0825685795509707	0.0507668190619547	0.0610628693305963	0.0961339331575754	0.0448950773077439	0.13366774823404	0.0781183746511158	0.0845959522844018	0.0914185273789542	0.104954821478658	0.105934452171789	0.134529919539102	0.102462829495118	0.110487895215561	BL	BL	BL	BL	BL	BL	BL	BL	BL	BL	BL	BL	BL	BL	BL	BL	0.0835909703045892	0.0854650532126743	0.115632232811355	0.139860185056896	0.0865209264995641	0.108867214823922	0.0366304698205597	0.0425201720012214	0.08848697358186	0.0937129891233763
Fitzroy	0.036737	0.0602032075210365	0.03567	0.0547782108141014	0.064847359134761	0.0863684771305312	0.0989688632589784	0.041581	0.0402766532253818	0.039495	0.0861057477101899	0.0959075676525675	0.046236	0.0820001033115896	0.0560644887716948	0.027514	0.024974	0.023467	0.046319	0.235911	0.0645673632908358	0.038711	0.048997	BL	BL	BL	BL	BL	BL	BL	BL	BL	BL	BL	BL	BL	BL	BL	BL	0.016876	0.018417	0.0630675236265109	0.0639125118572556	0.026827	0.0449259157334047	0.0868981692025115	0.0624739447931813	0.03488	0.047772
Governor	0.049832	0.073837653513267	0.04301	0.0826439173418732	0.0758704358163318	0.0977900953412598	0.110609260964628	0.048742	0.0502966262927483	0.048193	0.109759344353924	0.10606136803021	0.05372	0.102923853490533	0.0668480270231988	0.05175	0.050597	0.046857	0.06233	0.216086	0.0727934040997439	0.045032	0.038878	BL	BL	BL	BL	BL	BL	BL	BL	BL	BL	BL	BL	BL	BL	BL	BL	0.042395	0.046061	0.0682994167389039	0.079623621757203	0.04669	0.0500387624145222	0.0954539012568177	0.0773989584386147	0.056255	0.047445
Halo	0.036008	0.0607514969161484	0.028025	0.0665962219311928	0.0661014331211744	0.0826692009342606	0.117940021565407	0.03553608480711	0.0182195925954249	0.038221	0.110426431096035	0.111000555817081	0.0428257138535894	0.101801627100799	0.0599200510508705	0.043662	0.043076	0.0370603932652264	0.0285319155862978	0.182823572533857	0.0577225700535497	0.0135680347446891	0.0316461898018315	BL	BL	BL	BL	BL	BL	BL	BL	BL	BL	BL	BL	BL	BL	BL	BL	0.034771	0.038031	0.066604317152643	0.0642417851815522	0.036422	0.0438506562568456	0.0974548970842442	0.0686072553529139	0.050799	0.030422
Harper	0.0753122161841821	0.136522491352312	0.0849309662177258	0.148541395039341	0.126761540978457	0.152453217571273	0.0485160200570231	0.116506478049644	0.103758486276085	0.0820927818424265	0.0488751466776931	0.0537696880234405	0.101364040904312	0.0502935531738013	0.14543381607352	0.0872921546087866	0.0846343805720001	0.102802875380556	0.113307955089841	0.0972196852568269	0.141465973476663	0.109481973519969	0.1048232199913	BL	BL	BL	BL	BL	BL	BL	BL	BL	BL	BL	BL	BL	BL	BL	BL	0.0726142822839643	0.0900516720210551	0.118848335703839	0.151198289197826	0.0836479927496516	0.112468218781566	0.0400907322790353	0.0575271835361723	0.0912650076271762	0.0968748841810743
Helix	0.050365	0.0790091318727168	0.052069	0.0753512869682461	0.0738313130661049	0.0883188249567672	0.097701371948546	0.052694	0.0553720013063401	0.05221	0.0988096430002758	0.102621660821417	0.066636	0.103342845502712	0.0710210380785799	0.048971	0.051501	0.047172	0.060832	0.200597	0.0747997452684258	0.054184	0.063704	BL	BL	BL	BL	BL	BL	BL	BL	BL	BL	BL	BL	BL	BL	BL	BL	0.042762	0.047055	0.0688118227521361	0.0750230373125909	0.045806	0.0493308343666817	0.0929822503000804	0.0716590241380569	0.053825	0.061595
HS08481	0.0683490531150678	0.0430279906181808	0.0627269523876393	0.0419194761239252	0.0821192517819398	0.0897561564814873	0.17464156035905	0.0624168652398681	0.0685225043137683	0.087141197038509	0.167012247116845	0.169313170389608	0.0708418528151598	0.156866003211837	0.0401982379623963	0.0808008005788059	0.0707285892565815	0.0622104945331864	0.0729563080473559	0.236543488817223	0.0445705248256858	0.0657947568567957	0.0934999079702181	BL	BL	BL	BL	BL	BL	BL	BL	BL	BL	BL	BL	BL	BL	BL	BL	0.0706574237299251	0.0675585069416886	0.0768810111705226	0.0326488764595062	0.0668648689675623	0.0591318158943711	0.154121698289684	0.117493447650769	0.0721780654746485	0.0757390733124399
Hulk	0.0871337976227671	0.155532878488522	0.0845971188197222	0.16472149225607	0.135021372336462	0.16721630282535	0.0364184753841651	0.12929588935336	0.116597913615891	0.0912649679626353	0.0412068653516205	0.0354303064795787	0.121005236476884	0.0517173852938999	0.157890425042388	0.0855511933055421	0.0935939904829232	0.116317471604236	0.124150908216086	0.0878870354226307	0.157201771450712	0.121709250740156	0.116771997902735	BL	BL	BL	BL	BL	BL	BL	BL	BL	BL	BL	BL	BL	BL	BL	BL	0.0771875810693564	0.0983042482214152	0.135182317560131	0.166048531509961	0.0959489560880348	0.124985658215483	0.0462625894749668	0.0725035725760581	0.0933882636940095	0.103231550130764
Impact	0.0596479969319963	0.0670864762216161	0.0541034576482172	0.063179657145679	0.0834436876156845	0.0944305403524966	0.157292788225565	0.0426970562407937	0.0566491729090085	0.0641668653948256	0.153208530501227	0.151651575987882	0.0658812351819649	0.145823060748264	0.0598349314659857	0.0627460525900948	0.0621748630377379	0.0669987037206801	0.0452490183268195	0.218700388936569	0.0721339926610318	0.0564069634555164	0.0768075733677574	BL	BL	BL	BL	BL	BL	BL	BL	BL	BL	BL	BL	BL	BL	BL	BL	0.0573758217708008	0.0710410685720867	0.0858755323827003	0.0669230619142044	0.0644768856063809	0.0673018288712888	0.13740654330147	0.114139226898502	0.0623250218051866	0.0600453582575945
Impact2	0.043123	0.0663965054051246	0.027303	0.0738387419061312	0.0628043454041306	0.0961252847622925	0.123244365792851	0.0452098997820569	0.0313360934563598	0.035059	0.125605330744199	0.118435498697603	0.0293486232818451	0.115419532119754	0.0648567478871007	0.046113	0.045369	0.0474068618301888	0.0502794055986771	0.197245546934464	0.0639521792826594	0.0350157902854361	0.029823633790071	BL	BL	BL	BL	BL	BL	BL	BL	BL	BL	BL	BL	BL	BL	BL	BL	0.037487	0.040936	0.0600589224188164	0.0728565163704872	0.041661	0.0399285744065923	0.110174328219374	0.0838616721884979	0.052813	0.037143
Jeta	0.049614	0.0754377953023926	0.048774	0.0835478269047442	0.0778078713997035	0.10040424357659	0.0883779976384538	0.0541307544556808	0.0423537684930721	0.047179	0.079127442262338	0.0877424868387051	0.0562326662984094	0.0735986337727113	0.0780272275969646	0.047652	0.051309	0.0417973809380694	0.0552689343044808	0.149043416629838	0.0788380107381719	0.0484772460160469	0.061994939600153	BL	BL	BL	BL	BL	BL	BL	BL	BL	BL	BL	BL	BL	BL	BL	BL	0.042486	0.046756	0.0715456259043029	0.0833793225916207	0.03798	0.0526745453130558	0.0673621932740642	0.0397766042930291	0.054428	0.059177
Jumbuck	0.033451	0.0648509485201633	0.036809	0.0738293075527271	0.0565193768546832	0.0729457828465881	0.089582625252518	0.035577	0.0433041148285614	0.038779	0.0897302497104143	0.092415115288715	0.050366	0.0719964783912454	0.060994228148913	0.032366	0.031172	0.029608	0.044429	0.228804	0.0706560897634877	0.038287	0.049789	BL	BL	BL	BL	BL	BL	BL	BL	BL	BL	BL	BL	BL	BL	BL	BL	0.023552	0.027934	0.0497416324687639	0.0641575427109722	0.033381	0.0384735185475468	0.0810863315940656	0.0602613798716369	0.037808	0.043741
Kamo	0.033347	0.042558392220765	0.032373	0.0457753462650107	0.0581704474897329	0.0720703668671634	0.133103312775654	0.0354654451663473	0.0339326537340274	0.035266	0.126604431588812	0.130175637082483	0.0379969187634174	0.116227264970376	0.0434487359049177	0.024123	0.022423	0.0280624073908742	0.0440912299733242	0.211554868203789	0.0429016573347615	0.035455520034407	0.0555342421485589	BL	BL	BL	BL	BL	BL	BL	BL	BL	BL	BL	BL	BL	BL	BL	BL	0.014699	0.018219	0.050284449517375	0.0491160201748091	0.024678	0.0312316890079613	0.110097723397257	0.075252282526494	0.03118	0.045694
Kidman	0.039973	0.0766388849276708	0.040146	0.0729330439176633	0.0703774229407551	0.0878687837296451	0.102344624656949	0.033645	0.0429625185478343	0.043101	0.110086501733436	0.10368195336271	0.051213	0.090876816095751	0.0641442623735629	0.044394	0.044299	0.042287	0.047389	0.231801	0.0705767750982011	0.041767	0.054493	BL	BL	BL	BL	BL	BL	BL	BL	BL	BL	BL	BL	BL	BL	BL	BL	0.036272	0.04015	0.0626513655005416	0.0648577707924517	0.04397	0.0433038216539882	0.0826694511207234	0.0734307436162366	0.049783	0.049263
Kingsgate	0.035985	0.0650185315995221	0.035038	0.0678983215369103	0.0595706169784362	0.087743749610046	0.100542842488973	0.039697	0.0383964935117535	0.038453	0.0934505252045786	0.104549504338853	0.046561	0.0914444923856627	0.05644161919712	0.0289	0.029164	0.027582	0.04675	0.227727	0.069137858278883	0.039409	0.049641	BL	BL	BL	BL	BL	BL	BL	BL	BL	BL	BL	BL	BL	BL	BL	BL	0.021005	0.024962	0.060423859762023	0.0645220700643653	0.030229	0.0427408031982089	0.0877100691018633	0.065919823431678	0.03421	0.047627
Kingston	0.033689	0.0623081193155858	0.035566	0.0606205793875087	0.0580777761068943	0.0782900427962987	0.111035269668789	0.036933	0.0417392104582749	0.035039	0.105012174869686	0.109574335554229	0.043043	0.0897922689448148	0.0576098690021632	0.032378	0.031632	0.029207	0.047165	0.218635	0.0622799921081307	0.040479	0.050795	BL	BL	BL	BL	BL	BL	BL	BL	BL	BL	BL	BL	BL	BL	BL	BL	0.023811	0.027803	0.0518514583637101	0.0594039870635521	0.031446	0.0392545704543194	0.087204673961958	0.0677044323970094	0.037303	0.047857
Legion	0.04655	0.0788009045947635	0.039913	0.0899931041946744	0.0642426676326876	0.0926214332558708	0.0880083067397917	0.046597	0.0408841859698111	0.04909	0.0890969130492481	0.0938744110023484	0.057133	0.0911234489548323	0.0749584183588666	0.054344	0.055586	0.051078	0.049578	0.194276	0.0709956493925211	0.036641	0.038901	BL	BL	BL	BL	BL	BL	BL	BL	BL	BL	BL	BL	BL	BL	BL	BL	0.047487	0.051075	0.0741043213574776	0.0744028722752805	0.048765	0.0602461517022032	0.0807559827608878	0.0649716900061738	0.061553	0.04039
LM299	0.0647441880378134	0.131099256310295	0.0707347445863581	0.139331897423977	0.110663538777461	0.145494358599763	0.0396567753582732	0.103339447996843	0.0909056079068963	0.0759501916067661	0.0454955326753017	0.0403177149020334	0.090732097631945	0.0451106110811479	0.134055571375613	0.0813106222763754	0.0747170932543906	0.0926923013635556	0.0998389286968433	0.102980139159223	0.132737933798638	0.098403563807492	0.0931843678375257	BL	BL	BL	BL	BL	BL	BL	BL	BL	BL	BL	BL	BL	BL	BL	BL	0.0812856359310928	0.0824602880411009	0.108016412773517	0.141998148619281	0.0809333268264627	0.0980175032387229	0.0386448422954435	0.052606837829035	0.0829516286585169	0.0778402454913508
LM414	0.0995945818308168	0.169141578087492	0.100356186854382	0.179910994600345	0.165075743237026	0.186800383628435	0.0523606753556311	0.148249116651424	0.134173603039457	0.108384075065723	0.0505373051041568	0.0560091271846112	0.139223600502074	0.0603078209409387	0.176051512165126	0.104571980641543	0.0960715029152822	0.130327313779667	0.141943411006758	0.0725070594765432	0.173867223312536	0.138306050996922	0.13548734373353	BL	BL	BL	BL	BL	BL	BL	BL	BL	BL	BL	BL	BL	BL	BL	BL	0.0978243628096919	0.0998011243251401	0.162023689020131	0.180250951347795	0.106784026969142	0.15110463500901	0.060368139182148	0.084541390808362	0.105797703200775	0.113862343202325
LP1015	0.0695371370725605	0.0561119354777602	0.0674820219163375	0.0612435440910342	0.0834975476035894	0.100953170274389	0.159352297406859	0.0496449744405952	0.0559284440724629	0.0683937720338438	0.156556121917922	0.156877213884083	0.0483972585378324	0.142233669283849	0.0594916499691675	0.0646159912432595	0.0601115604418286	0.0680920422092749	0.0634167648261921	0.219801614308698	0.0583625247498296	0.0587986131611027	0.0773418183929136	BL	BL	BL	BL	BL	BL	BL	BL	BL	BL	BL	BL	BL	BL	BL	BL	0.0637813351983733	0.0750970155536244	0.0661138957887753	0.0580677309185545	0.0778543803658948	0.0519031423547941	0.136682291584203	0.106022896329585	0.0679657784525372	0.0637161246746387
LP221	0.0740413436656319	0.0762777066181567	0.0658989879137427	0.082359883377529	0.0823098697155211	0.116113034768184	0.155803654752344	0.0633435119819803	0.0677829708482567	0.0695567672278171	0.15136790984689	0.149798723989658	0.0614301212722655	0.143383506916738	0.0808187741018761	0.0659641675921743	0.0711207939810099	0.079726599528644	0.0753085252077625	0.216891524577152	0.0726334488532211	0.0685661042136538	0.0685910524345154	BL	BL	BL	BL	BL	BL	BL	BL	BL	BL	BL	BL	BL	BL	BL	BL	0.0610445010856383	0.0670819643603558	0.0682857113988404	0.0745666101506271	0.0637891677942764	0.04998873788978	0.140899196279354	0.109054596366283	0.0695020649695455	0.0650924887728235
LP306	0.0502348977116642	0.0629604092884266	0.0542749082182796	0.059586373618579	0.0762775814608545	0.0922528733231125	0.146657422294093	0.0345529996382361	0.0489002687194593	0.0550718115961107	0.138119093954127	0.142517336478897	0.0536929159032996	0.131547253269539	0.0575775533755934	0.0523808674853552	0.0655971666453733	0.0577850363496145	0.0523835473691703	0.206757518339414	0.0627521634808155	0.047703149918941	0.0729773196840215	BL	BL	BL	BL	BL	BL	BL	BL	BL	BL	BL	BL	BL	BL	BL	BL	0.0473382529418337	0.055052802767359	0.0587708616765841	0.0562411297370792	0.0493224015421669	0.054025684747522	0.126568518799926	0.0953569446484845	0.0562532232466428	0.0587409401493372
LP447	0.0622372325911397	0.0642564830073494	0.0515718640625137	0.0657860157125058	0.0861803600792595	0.102689382566861	0.163181825029623	0.0564828650738886	0.0605929307642951	0.0597705541008333	0.160058354426204	0.159258714223117	0.0517429410224761	0.143717195302345	0.0617721247034679	0.0618191708535769	0.0702236867841717	0.0708019092828332	0.067366685471779	0.221290349328469	0.0628219401512233	0.0651815893778406	0.0838220431988565	BL	BL	BL	BL	BL	BL	BL	BL	BL	BL	BL	BL	BL	BL	BL	BL	0.051698998569879	0.0698301947152584	0.069303900041472	0.0630370081821183	0.0640789654165903	0.0576945024847606	0.139580775190245	0.107628767902671	0.0636745429224563	0.0660957161736142
Matrix	0.039173	0.0780120689322476	0.038207	0.0889032487879901	0.0721001841268227	0.0961151396964186	0.107629808261818	0.034137	0.0374278402061289	0.042688	0.108210530643845	0.0990051173808674	0.058231	0.105113820194322	0.0760060258222118	0.047979	0.050294	0.045194	0.036362	0.189406	0.0771503089076804	0.032906	0.04812	BL	BL	BL	BL	BL	BL	BL	BL	BL	BL	BL	BL	BL	BL	BL	BL	0.041081	0.044783	0.0682919094666513	0.0796949089659489	0.04277	0.0457505266550485	0.103207580849778	0.0725133998995392	0.054235	0.040203
Maxsyn	0.048993	0.0696955006675576	0.043265	0.073784765340625	0.0687781063550606	0.105779864509815	0.103618410876965	0.035386	0.0519319371838581	0.046303	0.096267869792439	0.108969365184075	0.043819	0.10344792904308	0.0657705022947389	0.054979	0.055825	0.053995	0.057793	0.231034	0.0718031955594712	0.050909	0.059422	BL	BL	BL	BL	BL	BL	BL	BL	BL	BL	BL	BL	BL	BL	BL	BL	0.048381	0.051665	0.0677130067410206	0.071795061364081	0.054079	0.0550137723509918	0.0919268142672192	0.0781203987964005	0.061894	0.054683
Melways	0.0606109983063145	0.0421148299178269	0.0567352133990892	0.0388202739230917	0.0655244950117666	0.075996748978088	0.164047415169849	0.0543995511129563	0.0591933990826083	0.0639142874079927	0.155352630501089	0.156602385323079	0.0583916011503202	0.145617141950945	0.0419837062040822	0.0676136124668201	0.0701680617271814	0.0581472935228018	0.0613032356901006	0.224881791344857	0.0376749756437805	0.054805349985855	0.0808456984325333	BL	BL	BL	BL	BL	BL	BL	BL	BL	BL	BL	BL	BL	BL	BL	BL	0.0635929988199504	0.0603241437396511	0.0708884835047155	0.0424877955052639	0.0611241069840258	0.0491130577934567	0.139492805969482	0.106959890917207	0.0717967164172023	0.0648991765709046
Meridian	0.050021	0.067903107021272	0.051984	0.0684338179078016	0.0731999472276009	0.118642920128833	0.141704456283098	0.0562027086629513	0.0637021382740584	0.0525	0.142327586371604	0.14048174245436	0.0529116115154204	0.129499193928893	0.0675047483736421	0.047857	0.045084	0.0563312526003635	0.0692225923697285	0.229272532697412	0.0716815727704683	0.0629737812467336	0.0728182660238472	BL	BL	BL	BL	BL	BL	BL	BL	BL	BL	BL	BL	BL	BL	BL	BL	0.038094	0.039226	0.0591281819635345	0.0710876401621986	0.047014	0.0403617018848139	0.127479127158834	0.101005878138358	0.053063	0.066606
Munch	0.032162	0.0535902101234123	0.021444	0.0791708986099532	0.0590390148379134	0.0813371839520989	0.0956434167121057	0.032989	0.028300506772585	0.033763	0.0903133365247012	0.0881713318737524	0.044254	0.0866516574267496	0.0662749053781655	0.039676	0.038173	0.034245	0.026869	0.19371	0.0551562811206848	0.011351	0.008332	BL	BL	BL	BL	BL	BL	BL	BL	BL	BL	BL	BL	BL	BL	BL	BL	0.030367	0.033654	0.0610388664787854	0.0641970045260583	0.032513	0.0420725697158848	0.0927238657737048	0.0665182836429418	0.047282	0.024315
Nui	0.0462980478855305	0.0571446774690817	0.0423893037151474	0.0585254947944374	0.0504953855171199	0.0948776907379568	0.127291264216279	0.0435770008082247	0.0425308868808613	0.0474547061780671	0.127878921477517	0.123258119676853	0.0449752313960367	0.115140591267091	0.0576011808614428	0.0495052338285504	0.0464137918672533	0.0506508606843375	0.0542988572538943	0.196660383199383	0.0580333938825122	0.0475718361424599	0.0595572568885654	BL	BL	BL	BL	BL	BL	BL	BL	BL	BL	BL	BL	BL	BL	BL	BL	0.0411720097707726	0.0430459797899998	0.04888211216051	0.0619333951138301	0.0425367817196461	0.0194462103557514	0.110328979809485	0.0817709950843355	0.0518853831454564	0.0479294263508324
Ohau	0.041491	0.0656606874998829	0.040818	0.0744225456050686	0.0700535104682018	0.0934550847226893	0.0946328037567528	0.0476598564143633	0.0368540193468808	0.038694	0.0864791887756478	0.0930495561213683	0.0472427565557027	0.0776593714665018	0.0708510276950715	0.039342	0.04247	0.0341587512893664	0.048833677305656	0.153334000291211	0.0689765825405078	0.0412558917785207	0.0567929691716882	BL	BL	BL	BL	BL	BL	BL	BL	BL	BL	BL	BL	BL	BL	BL	BL	0.033052	0.037538	0.0652536597735624	0.0746717279415674	0.02973	0.0451323632104332	0.0712061895159409	0.041623698814893	0.045395	0.050004
One50	0.042562	0.0832662198701164	0.031581	0.0919784180420074	0.0711152910911571	0.102884159702836	0.129118347996716	0.0471506145452193	0.0454240038993742	0.044254	0.128803987313553	0.120438414029625	0.0549122332316196	0.121798969056172	0.0816511059472554	0.052433	0.051028	0.0587695679303649	0.0465994135428112	0.203436970170632	0.0786718055105578	0.0356842077720849	0.0290946312644125	BL	BL	BL	BL	BL	BL	BL	BL	BL	BL	BL	BL	BL	BL	BL	BL	0.042682	0.045944	0.0790448525653293	0.0888046095443821	0.047303	0.056976117500311	0.117670190670866	0.0986907268076486	0.060102	0.017069
Perun	0.054916	0.0862284473786016	0.056179	0.0915335577087591	0.0859473267662252	0.107645619626571	0.0787379912177019	0.0653425311128734	0.0521508610843096	0.05173	0.0724913954078036	0.0745374309624034	0.0658978515046934	0.0630045971883529	0.0850835560474398	0.059191	0.065081	0.0509119704679987	0.062984827266647	0.119715615421661	0.083420804564864	0.0554088562493881	0.0661263483730763	BL	BL	BL	BL	BL	BL	BL	BL	BL	BL	BL	BL	BL	BL	BL	BL	0.054027	0.05842	0.082183760723199	0.0931135990633445	0.039197	0.0666448971230145	0.0570010524168571	0.0343041888889147	0.067035	0.065263
Platform	0.05004	0.076897956029345	0.044078	0.0966183515593028	0.0689004781934211	0.0954812239800666	0.0891994837519283	0.049246	0.0493834757893694	0.054486	0.0999832038107787	0.0820973159082334	0.064946	0.10198670389692	0.0806489987665691	0.05558	0.054404	0.050912	0.051421	0.223719	0.0744403601581547	0.038831	0.040945	BL	BL	BL	BL	BL	BL	BL	BL	BL	BL	BL	BL	BL	BL	BL	BL	0.045766	0.048907	0.072915718641344	0.0781952452571451	0.05096	0.06150724853871	0.0984323886804832	0.0757477359172306	0.061786	0.041656
Platinum	0.03568	0.0712978051716347	0.037326	0.0631174169877957	0.0685824048363821	0.0827697110139822	0.0936372076003342	0.03696	0.0398490100001442	0.038011	0.0939599507524163	0.096846558298831	0.050184	0.0902180500679075	0.0579063325537599	0.033855	0.036644	0.033595	0.043307	0.203545	0.0661828782537755	0.037324	0.049257	BL	BL	BL	BL	BL	BL	BL	BL	BL	BL	BL	BL	BL	BL	BL	BL	0.027736	0.032143	0.0617428881497931	0.0711075244992549	0.03329	0.0431416170209508	0.0833913169306532	0.0605467089032281	0.038806	0.042989
Portstewart	0.0628252183520929	0.0446185970465763	0.0522023054440471	0.0396868503113855	0.0666337544163399	0.0744440826999918	0.158961148609462	0.0505233351643874	0.0522917096909203	0.0629422835323022	0.152913194173739	0.152311254042767	0.054053906643303	0.139054803830024	0.0330839007682982	0.0614808477288938	0.0567765007541916	0.0506158743144395	0.0590102011314831	0.217452244113217	0.0430207666875685	0.0529653738748383	0.081376537631926	BL	BL	BL	BL	BL	BL	BL	BL	BL	BL	BL	BL	BL	BL	BL	BL	0.0537085010181949	0.066670255119943	0.0668273886932809	0.0413892919583269	0.0544615650226143	0.0486307956376221	0.132624808389688	0.102587897734439	0.0628062292105886	0.0683391334656589
Prospect	0.033676	0.0649463759177567	0.034503	0.0682109345897782	0.0675168291024785	0.0845343376181236	0.118418490676684	0.0320153472269833	0.0266837084756258	0.039323	0.112412277384503	0.114259375775595	0.0436592386446974	0.105608539284217	0.0626824973467883	0.045148	0.045587	0.0420067347612212	0.0344143410352055	0.192204465502889	0.0638128512090699	0.0303585499159042	0.0441621821791096	BL	BL	BL	BL	BL	BL	BL	BL	BL	BL	BL	BL	BL	BL	BL	BL	0.036808	0.040302	0.0684884506718455	0.0695137607245884	0.040376	0.0497789073969644	0.0990808222896256	0.0755201366210842	0.052223	0.031518
Rely	0.030816	0.0638793396852776	0.031737	0.0560451065429598	0.0619210621741011	0.0795096226522127	0.10070601156058	0.033064	0.036527366993326	0.034	0.0920160571132329	0.095440633324176	0.044312	0.089270573197515	0.0618338624824778	0.027621	0.026338	0.024899	0.042677	0.221706	0.0642883484738654	0.035154	0.045144	BL	BL	BL	BL	BL	BL	BL	BL	BL	BL	BL	BL	BL	BL	BL	BL	0.018903	0.022085	0.0459260450308184	0.0641050537665889	0.027888	0.0383627959623155	0.0894908758761117	0.0683214099054917	0.033705	0.042943
Request	0.047983	0.0518520787659592	0.047094	0.0517118408316981	0.0666306169750106	0.0886092522221864	0.133832584693888	0.0423123031901889	0.0405569505407684	0.047449	0.129604904262498	0.131006667192821	0.0513645150294293	0.115734687059813	0.0482677114238161	0.040946	0.043182	0.0399850353467545	0.0546174930563826	0.213652914853324	0.0518780560190827	0.0482352277922315	0.0678473679043754	BL	BL	BL	BL	BL	BL	BL	BL	BL	BL	BL	BL	BL	BL	BL	BL	0.034061	0.03828	0.0547736881566269	0.0491984376613189	0.042475	0.0374523033244367	0.108918160178103	0.0789619873581809	0.04813	0.058171
BL017	BL	BL	BL	BL	BL	BL	BL	BL	BL	BL	BL	BL	BL	BL	BL	BL	BL	BL	BL	BL	BL	BL	BL	BL	BL	BL	BL	BL	BL	BL	BL	BL	BL	BL	BL	BL	BL	BL	BL	BL	BL	BL	BL	BL	BL	BL	BL	BL	BL
Revolution	0.032789	0.0647244268730431	0.035651	0.0695472950072727	0.0551128047540952	0.0944672449819166	0.124058052022839	0.0346253461243078	0.0422256927607032	0.038677	0.123217979372803	0.117572760791003	0.0508685876558103	0.118677030023958	0.0636728711085373	0.041069	0.043264	0.0472274765585517	0.0397599096041698	0.196697416235555	0.067419448784012	0.0383992846557734	0.0480110031689902	BL	BL	BL	BL	BL	BL	BL	BL	BL	BL	BL	BL	BL	BL	BL	BL	0.034445	0.038706	0.0633681906247484	0.0710360337002097	0.039154	0.0378320647672972	0.108876610071272	0.0888637836339863	0.047356	0.038968
Reward	0.035564	0.0672355919256416	0.029263	0.0687671422637048	0.0693478787757738	0.082243712449856	0.113305916270315	0.036153	0.0283293576034921	0.038866	0.103782911657764	0.105617687979397	0.050906	0.0955078102218906	0.0590729676098441	0.041044	0.039525	0.035912	0.020378	0.201806	0.0685379847138498	0.017021	0.031482	BL	BL	BL	BL	BL	BL	BL	BL	BL	BL	BL	BL	BL	BL	BL	BL	0.031736	0.035164	0.0635200946488855	0.0688920951291177	0.035007	0.0454239071663201	0.0948115993690622	0.0669574713279038	0.047595	0.037785
Rodrigo	0.0566128375262195	0.042902004926753	0.0576674535918641	0.0297039973827884	0.0514061483579938	0.0638105322758993	0.153922844246118	0.053119634031186	0.0537364272200744	0.0891914865747641	0.147693911212954	0.149087932163098	0.0550631082578505	0.136788929272952	0.0385814426516477	0.0547560847761533	0.0589602542178432	0.048527731456435	0.0589178858225034	0.216693503378633	0.0448615424034181	0.0554261659898247	0.0849965973786216	BL	BL	BL	BL	BL	BL	BL	BL	BL	BL	BL	BL	BL	BL	BL	BL	0.0574312393098064	0.068598258784445	0.0673833669484424	0.043631025640517	0.0521323433748076	0.0492427208596754	0.129747672995461	0.0996413076753703	0.0680301832910623	0.0673830879746554
Rohan	0.045872	0.0787576746468008	0.042369	0.0789354979807773	0.0722468533972859	0.086134234371919	0.100402997943926	0.046645	0.0508266470855931	0.046822	0.103992340840723	0.10295726962463	0.05084	0.105715415359753	0.064882071111633	0.051677	0.051188	0.048903	0.056305	0.242449	0.0793654570817043	0.047491	0.053412	BL	BL	BL	BL	BL	BL	BL	BL	BL	BL	BL	BL	BL	BL	BL	BL	0.042867	0.046871	0.0696256963908579	0.0765471083446762	0.051512	0.0572595631543146	0.0892318931238319	0.0747793468430138	0.061073	0.054995
RPL137	0.067174922958156	0.0855308634820187	0.0592371464040601	0.0923184609308455	0.0944712383353013	0.104282259642086	0.141121796194596	0.0582990347103255	0.0434801648706448	0.0590853811975014	0.138920764413845	0.136458921000534	0.0561163897438566	0.129988653590769	0.0849946717505292	0.0591168000129269	0.0714804561529869	0.0716474958951625	0.0595541535913132	0.18804943571263	0.0819826216212145	0.0448578071572157	0.0425625542627255	BL	BL	BL	BL	BL	BL	BL	BL	BL	BL	BL	BL	BL	BL	BL	BL	0.0526399105692532	0.0647342427784309	0.0893129504604997	0.0869841448111457	0.0643624923877971	0.075775299527054	0.127153250878788	0.101830826503143	0.069436363713902	0.0555190289631939
Samson	0.040595	0.0616660501207722	0.039211	0.0588146523934598	0.0654042428002671	0.0967994543925437	0.0920031601165187	0.043431	0.0395136353044385	0.040801	0.089709174898062	0.0937400942169169	0.051953	0.0869014558975183	0.0538014026336575	0.03316	0.033303	0.030948	0.048208	0.222366	0.0598479728190386	0.041807	0.053919	BL	BL	BL	BL	BL	BL	BL	BL	BL	BL	BL	BL	BL	BL	BL	BL	0.024883	0.02895	0.0586826127073641	0.0624731593051294	0.033571	0.0404512766649659	0.089882759269316	0.0652619325326844	0.040491	0.049581
SFHustle	0.029967	0.0781525964863381	0.027904	0.072650628857751	0.0630047341203952	0.0769052169955488	0.100019453932707	0.027807	0.0318064629887698	0.029501	0.103600997314656	0.10119751656415	0.029868	0.090832108856538	0.0605081181592974	0.03541	0.035199	0.032508	0.040228	0.213538	0.0770458959071759	0.031684	0.039152	BL	BL	BL	BL	BL	BL	BL	BL	BL	BL	BL	BL	BL	BL	BL	BL	0.027564	0.031486	0.0518397801713094	0.0702427696739509	0.03437	0.0409047433665286	0.0906434293306407	0.0680848524181426	0.041504	0.03375
Shogun	0.071345	0.0991344875699132	0.062027	0.106867984589159	0.103507389083071	0.127842418493353	0.0874823342779082	0.069654059834434	0.0506177180179207	0.067082	0.0833599942646226	0.0865783732149341	0.073911587606783	0.0776493488660452	0.10123097459346	0.078791	0.083588	0.0708973799948606	0.0698680994816093	0.131098907749241	0.104215483341252	0.0541434739476837	0.0484827590783824	BL	BL	BL	BL	BL	BL	BL	BL	BL	BL	BL	BL	BL	BL	BL	BL	0.073939	0.078242	0.0942732275493212	0.105962085376012	0.059054	0.0799460673868753	0.0746170114501282	0.0602002095488013	0.084767	0.063481
Tabu	0.079572142563229	0.137518722458938	0.0708876162780094	0.143851654368705	0.131954557024226	0.153823646683672	0.0443296047367605	0.115329791182429	0.102269862058372	0.0815572010371264	0.0413791802273421	0.0473799431537046	0.105237022812298	0.0421135880626652	0.140515249986028	0.0762920197922191	0.0828202042203858	0.0955537075046862	0.109755219055952	0.0953727106186183	0.140464381484032	0.108648692846572	0.112997324724248	BL	BL	BL	BL	BL	BL	BL	BL	BL	BL	BL	BL	BL	BL	BL	BL	0.0959981960057104	0.0815074615675006	0.126052367767824	0.148938354312011	0.0845839538820356	0.118936620992449	0.0354916804155581	0.0560090780471858	0.0811387174731943	0.0941320918724216
Toddington	0.0696020924573065	0.0330262425787773	0.0619314548984751	0.0257191151047991	0.0705906780027733	0.0813211871645768	0.159866083819207	0.0464367526509198	0.052619232932561	0.0576965929251705	0.153117134739956	0.154812845560421	0.0554223614422063	0.142002238405905	0.030512051683862	0.0653029269700853	0.0648926153268025	0.0466619488269754	0.0589649801258284	0.222594334966838	0.0363713223684432	0.0520475902728395	0.082210087052635	BL	BL	BL	BL	BL	BL	BL	BL	BL	BL	BL	BL	BL	BL	BL	BL	0.0608961990891912	0.05834108846366	0.0663410872346941	0.024370751347295	0.0553527255972154	0.0479182332640005	0.138055930401458	0.10118925993351	0.0580581707822086	0.0633526967638489
Tolosa	0.0777172521170397	0.112103533346098	0.0600896588318213	0.119013256966014	0.103668703451771	0.133295896398834	0.142845188485191	0.086275974462529	0.0696153059337074	0.0746645816199427	0.14808159709178	0.137419835796453	0.083006573630692	0.13847648111533	0.110414489247057	0.0766023171619644	0.0842591061780689	0.0988702467852214	0.0866051778663861	0.192733085644045	0.106741291494357	0.071965545698148	0.0460312339581591	BL	BL	BL	BL	BL	BL	BL	BL	BL	BL	BL	BL	BL	BL	BL	BL	0.069292116499468	0.0757900622182683	0.101327262253135	0.113614507351971	0.0784116879876951	0.0869419681312107	0.139002631697998	0.121024750752398	0.0874108777218164	0.0629893906501498
Tomaso	0.063477014596007	0.0373245882314165	0.0598292046341406	0.029483363005944	0.0708776215644735	0.0838352533178637	0.160432533246624	0.0513555839845042	0.0574532846227527	0.0652331230919154	0.152237092043725	0.15563634788529	0.0563765221450986	0.143177086322739	0.0369766424469481	0.0707252423618393	0.0659292575194906	0.0509168323408298	0.063230536103005	0.223604372644914	0.0381060996200273	0.0544421062950505	0.0823971046487302	BL	BL	BL	BL	BL	BL	BL	BL	BL	BL	BL	BL	BL	BL	BL	BL	0.0651552729876832	0.0677396843477806	0.0645179352797662	0.0324138775883668	0.0617824110738976	0.0511389844536517	0.138608349280222	0.104459651978715	0.0637578067787772	0.0758234934209012
Tyrella	0.073868366381136	0.0660929700535707	0.0674806938146788	0.0521670611742005	0.0856054041134302	0.0885296009131215	0.185636806237013	0.0723534313116409	0.0819142077710632	0.090253019225346	0.180455650760321	0.181857925599485	0.0838952426771719	0.172246544104097	0.0439315490344543	0.0722948337690858	0.0743083183473796	0.0790101620740118	0.0815374674784063	0.248812519486961	0.0632387328010335	0.0787716662066667	0.104621442434786	BL	BL	BL	BL	BL	BL	BL	BL	BL	BL	BL	BL	BL	BL	BL	BL	0.0679735209024153	0.0772877265838186	0.0867178280865281	0.0562152719568317	0.0733027066969362	0.0746097725668013	0.165933931181966	0.134477625676831	0.0814557485464708	0.0859922723864089
Tyson	0.053643	0.0796480172301849	0.048007	0.0821838918387576	0.079548050122167	0.0954889333279322	0.106883663965979	0.053457	0.055760716877521	0.050018	0.115204479401456	0.109815501362013	0.036623	0.0967295793146887	0.0769657860429735	0.052978	0.052885	0.050863	0.065277	0.240292	0.0825799811725076	0.057703	0.065871	BL	BL	BL	BL	BL	BL	BL	BL	BL	BL	BL	BL	BL	BL	BL	BL	0.045122	0.047811	0.0621613966506104	0.0834160249728129	0.053722	0.0492199236196845	0.100513675424822	0.0848829813317303	0.058288	0.064482
Ultra	0.051095	0.0693492414338468	0.051041	0.071889612683848	0.0669011734381923	0.0998701380743306	0.136404844280486	0.0488816480463737	0.0520596976467236	0.055716	0.133127414884636	0.129967403623696	0.0613435299785049	0.122973633715402	0.0596949693497117	0.054253	0.057052	0.0569658517413348	0.05525865228838	0.20449099312534	0.0709777177822188	0.0515193258355086	0.0616272831674231	BL	BL	BL	BL	BL	BL	BL	BL	BL	BL	BL	BL	BL	BL	BL	BL	0.048092	0.052454	0.0612775857117886	0.0729875035189622	0.051551	0.0416329901533818	0.117221859549192	0.0967714740868112	0.063356	0.058717
Victoca	0.032262	0.0626061489338037	0.031964	0.0693705878866279	0.0592543462666934	0.0902602515108512	0.0977135361258387	0.036849	0.0334746962173726	0.03508	0.104748939951424	0.106317129305439	0.042022	0.0940134797309077	0.0614689110660924	0.022945	0.019367	0.018374	0.042507	0.234508	0.0614510992491043	0.03492	0.04498	BL	BL	BL	BL	BL	BL	BL	BL	BL	BL	BL	BL	BL	BL	BL	BL	0.011231	0.014744	0.055688954622994	0.0579066082533996	0.021923	0.0344747721995966	0.0833208119168716	0.0577407231090783	0.031344	0.04441
Victorian	0.03024	0.0634898812466632	0.029713	0.0598756096161424	0.0592250448873472	0.0731127382534039	0.0986972234212764	0.0353	0.0336189227493249	0.032597	0.098650469133172	0.104784926509767	0.040244	0.0868335219922615	0.0495040323955062	0.020223	0.016751	0.015369	0.041414	0.230153	0.0549121033172609	0.033228	0.043206	BL	BL	BL	BL	BL	BL	BL	BL	BL	BL	BL	BL	BL	BL	BL	BL	0.00882	0.013268	0.0525991468192203	0.0609372494909267	0.019451	0.0352074989659567	0.093334281402332	0.0645389532356142	0.027951	0.042657
Viscount	0.036344	0.0861458844402225	0.028252	0.0763935667522185	0.0661345794328793	0.0908926217064893	0.115581132067186	0.035919	0.0353064076569269	0.037385	0.111057735908848	0.104570266355712	0.047627	0.103856340311829	0.0596518123014876	0.040347	0.038936	0.03549	0.041501	0.202876	0.0887532326588379	0.027819	0.027476	BL	BL	BL	BL	BL	BL	BL	BL	BL	BL	BL	BL	BL	BL	BL	BL	0.032293	0.035852	0.0655959044022148	0.0856265890090793	0.03661	0.0448966512787213	0.0975624400920937	0.0678473609444947	0.047806	0.038084
VV_2_97	0.06351575343889	0.039937529786108	0.0549842383926751	0.0227029638053548	0.0714981474389772	0.0847234475235304	0.159693845808273	0.049608035911432	0.057678356595787	0.0691596608068391	0.153749314079468	0.156507876798307	0.0564432893361089	0.142246459586852	0.0358264352472207	0.0558282557074757	0.0571682772378367	0.0517651770068494	0.0600210903782351	0.225128582680343	0.042208371820191	0.0568944265924898	0.0879854389515596	BL	BL	BL	BL	BL	BL	BL	BL	BL	BL	BL	BL	BL	BL	BL	BL	0.0581352912088183	0.0622127860070678	0.0696513413489745	0.0383730196549024	0.055752267281583	0.0472129146103954	0.136634917275357	0.104912957326765	0.0638448112944231	0.0714411585825321
Warrior	0.0763393037640298	0.129040102299344	0.0723474935675538	0.13431229150467	0.126120153375871	0.147339075908847	0.0543398693127278	0.103181623792752	0.0918178209478615	0.0746281192910835	0.0519529606487154	0.0577675108420217	0.0962682318361254	0.0466294424958295	0.126748403437307	0.0845451271765582	0.0895000273084171	0.0858710960483229	0.0974062793647707	0.108265591626702	0.134264056469149	0.0991845683609479	0.106813704405409	BL	BL	BL	BL	BL	BL	BL	BL	BL	BL	BL	BL	BL	BL	BL	BL	0.0697094942377569	0.0812483583179924	0.120918855767259	0.138161114484633	0.0781792728652048	0.109649851399448	0.0396849060718284	0.05196766479139	0.0825328115386433	0.0874152418242523
WintasII	0.138813	0.117509724036251	0.137583	0.120116755127319	0.136065294020871	0.148167033862277	0.105994534700531	0.144635	0.125514335280483	0.127544	0.0941254746345914	0.10227126242164	0.162284	0.0955191053689324	0.12372845404518	0.144809	0.158263	0.143051	0.142205	0.059529	0.131012561580109	0.13125	0.133017	BL	BL	BL	BL	BL	BL	BL	BL	BL	BL	BL	BL	BL	BL	BL	BL	0.145807	0.150862	0.137784048253199	0.121789594051959	0.110605	0.127160438565685	0.0893469822093771	0.0867210975618175	0.151215	0.141537
WinterstarII	0.0839830685714215	0.148283822485495	0.0918987447825773	0.153912929322381	0.140393843542665	0.163339687628173	0.0456476992409869	0.123354412553385	0.109660015343443	0.0930239073144183	0.0402183331732371	0.0471081598675179	0.115671369799106	0.0409326041058435	0.150770404238946	0.0852373482325726	0.0856243346657569	0.107676091043163	0.118960346396911	0.085881757285786	0.147423404674696	0.114758162562783	0.116408094699504	BL	BL	BL	BL	BL	BL	BL	BL	BL	BL	BL	BL	BL	BL	BL	BL	0.0876233189998123	0.0936833463896591	0.133974254323504	0.155980266167991	0.0962939195761561	0.126565492589502	0.0402950356990976	0.0594093336962139	0.0910061561930728	0.102924305913302
Zoom	0.0957617083233824	0.167386424375637	0.0945366475465907	0.171980131177561	0.153419949455949	0.17370947725891	0.0541380236457511	0.137995444307734	0.128556771900197	0.104567895526547	0.0429407682542759	0.0592765013929768	0.1320393407794	0.0558601699406659	0.16816598630436	0.103340717548323	0.101462397286924	0.12556280231335	0.133702669742386	0.082661070920788	0.17013543073174	0.133436000547725	0.136254247160563	BL	BL	BL	BL	BL	BL	BL	BL	BL	BL	BL	BL	BL	BL	BL	BL	0.0948461240525124	0.102736050339236	0.151309051103632	0.177105872096617	0.108585886495299	0.142378457714948	0.0508839462522597	0.0792102691570959	0.0971754051264479	0.11336460764776
[truncated: 64 more columns]
