# Supplementary material for: Machine learning solutions for integrating partially overlapping genetic datasets and modelling host–endophyte effects in ryegrass (Lolium) dry matter yield estimation
Source: Front Plant Sci. 2025 May 6;16:1543956. doi: 10.3389/fpls.2025.1543956 (PMC12100933; doi:10.3389/fpls.2025.1543956)
Supplement: Supplementary File 6 — DMY_Predictions. [file DataSheet6.csv]

	Population	population_predict	population_predict_SE	Group	group_estimate	group_estimate_SE	NEA12	Endo5	AR37	NEA2	AR1	Happe	WT	Edge	Nil	U2	SE_NEA12	SE_Endo5	SE_AR37	SE_NEA2	SE_AR1	SE_Happe	SE_WT	SE_Edge	SE_Nil	SE_U2	A	B	Species
1	Barberia	1594.562354	182.2745151	G01	1540.290367	110.8198414	1708.349087	1665.237422	1651.678	1630.150171	1612.649699	1611.052611	1608.848672	1609.722035	1588.761198	1511.791475	187.0191861	186.1229823	183.3484031	183.4616976	183.0114963	183.8598882	183.7335185	185.1235915	183.9729868	186.1701114	TRUE	TRUE	Lolium multiflorum Lam.
2	BL017	1572.464705	154.4007264	G01	1540.290367	110.8198414	1686.251438	1643.139773	1629.580351	1608.052522	1590.55205	1588.954962	1586.751023	1587.624386	1566.663549	1489.693826	159.9742524	158.9256115	155.6670241	155.8004492	155.2700655	156.2691395	156.1204383	157.7540161	156.402191	158.9808034	TRUE	FALSE	Lolium multiflorum Lam.
3	WintasII	1465.731125	158.0935757	G01	1540.290367	110.8198414	1579.517858	1536.406193	1522.846771	1501.318942	1483.81847	1482.221382	1480.017443	1480.890806	1459.929969	1382.960246	163.5412969	162.5156742	159.3305268	159.4608865	158.942718	159.9188492	159.7735448	161.3701458	160.0488666	162.5696473	TRUE	FALSE	Lolium multiflorum Lam.
4	LM414	NA	NA	G02	NA	NA	NA	NA	NA	NA	NA	NA	NA	NA	NA	NA	NA	NA	NA	NA	NA	NA	NA	NA	NA	NA	FALSE	TRUE	Lolium multiflorum Lam.
5	Zoom	NA	NA	G02	NA	NA	NA	NA	NA	NA	NA	NA	NA	NA	NA	NA	NA	NA	NA	NA	NA	NA	NA	NA	NA	NA	FALSE	TRUE	Lolium multiflorum Lam.
6	FeastII	NA	NA	G02	NA	NA	NA	NA	NA	NA	NA	NA	NA	NA	NA	NA	NA	NA	NA	NA	NA	NA	NA	NA	NA	NA	FALSE	TRUE	Lolium multiflorum Lam.
7	Tabu	NA	NA	G02	NA	NA	NA	NA	NA	NA	NA	NA	NA	NA	NA	NA	NA	NA	NA	NA	NA	NA	NA	NA	NA	NA	FALSE	TRUE	Lolium multiflorum Lam.
8	Warrior	NA	NA	G02	NA	NA	NA	NA	NA	NA	NA	NA	NA	NA	NA	NA	NA	NA	NA	NA	NA	NA	NA	NA	NA	NA	FALSE	TRUE	Lolium multiflorum Lam.
9	Harper	NA	NA	G02	NA	NA	NA	NA	NA	NA	NA	NA	NA	NA	NA	NA	NA	NA	NA	NA	NA	NA	NA	NA	NA	NA	FALSE	TRUE	Lolium x boucheanum
10	LM299	NA	NA	G02	NA	NA	NA	NA	NA	NA	NA	NA	NA	NA	NA	NA	NA	NA	NA	NA	NA	NA	NA	NA	NA	NA	FALSE	TRUE	Lolium multiflorum Lam.
11	Accelerate	NA	NA	G02	NA	NA	NA	NA	NA	NA	NA	NA	NA	NA	NA	NA	NA	NA	NA	NA	NA	NA	NA	NA	NA	NA	FALSE	TRUE	Lolium multiflorum Lam.
12	Aristocrat	NA	NA	G02	NA	NA	NA	NA	NA	NA	NA	NA	NA	NA	NA	NA	NA	NA	NA	NA	NA	NA	NA	NA	NA	NA	FALSE	TRUE	Lolium multiflorum Lam.
13	Hulk	NA	NA	G02	NA	NA	NA	NA	NA	NA	NA	NA	NA	NA	NA	NA	NA	NA	NA	NA	NA	NA	NA	NA	NA	NA	FALSE	TRUE	Lolium multiflorum Lam.
14	Asset	NA	NA	G02	NA	NA	NA	NA	NA	NA	NA	NA	NA	NA	NA	NA	NA	NA	NA	NA	NA	NA	NA	NA	NA	NA	FALSE	TRUE	Lolium multiflorum Lam.
15	Crusader	NA	NA	G02	NA	NA	NA	NA	NA	NA	NA	NA	NA	NA	NA	NA	NA	NA	NA	NA	NA	NA	NA	NA	NA	NA	FALSE	TRUE	Lolium multiflorum Lam.
16	Archie	NA	NA	G02	NA	NA	NA	NA	NA	NA	NA	NA	NA	NA	NA	NA	NA	NA	NA	NA	NA	NA	NA	NA	NA	NA	FALSE	TRUE	Lolium multiflorum Lam.
17	WinterstarII	NA	NA	G02	NA	NA	NA	NA	NA	NA	NA	NA	NA	NA	NA	NA	NA	NA	NA	NA	NA	NA	NA	NA	NA	NA	FALSE	TRUE	Lolium multiflorum Lam.
18	Tyrella	NA	NA	G03	NA	NA	NA	NA	NA	NA	NA	NA	NA	NA	NA	NA	NA	NA	NA	NA	NA	NA	NA	NA	NA	NA	FALSE	TRUE	Lolium perenne L.
19	Asturion	NA	NA	G03	NA	NA	NA	NA	NA	NA	NA	NA	NA	NA	NA	NA	NA	NA	NA	NA	NA	NA	NA	NA	NA	NA	FALSE	TRUE	Lolium perenne L.
20	Portstewart	NA	NA	G03	NA	NA	NA	NA	NA	NA	NA	NA	NA	NA	NA	NA	NA	NA	NA	NA	NA	NA	NA	NA	NA	NA	FALSE	TRUE	Lolium perenne L.
21	Rodrigo	NA	NA	G03	NA	NA	NA	NA	NA	NA	NA	NA	NA	NA	NA	NA	NA	NA	NA	NA	NA	NA	NA	NA	NA	NA	FALSE	TRUE	Lolium perenne L.
22	Tomaso	NA	NA	G03	NA	NA	NA	NA	NA	NA	NA	NA	NA	NA	NA	NA	NA	NA	NA	NA	NA	NA	NA	NA	NA	NA	FALSE	TRUE	Lolium perenne L.
23	9LPD2810	NA	NA	G03	NA	NA	NA	NA	NA	NA	NA	NA	NA	NA	NA	NA	NA	NA	NA	NA	NA	NA	NA	NA	NA	NA	FALSE	TRUE	Lolium perenne L.
24	VV_2_97	NA	NA	G03	NA	NA	NA	NA	NA	NA	NA	NA	NA	NA	NA	NA	NA	NA	NA	NA	NA	NA	NA	NA	NA	NA	FALSE	TRUE	Lolium perenne L.
25	HS08481	NA	NA	G03	NA	NA	NA	NA	NA	NA	NA	NA	NA	NA	NA	NA	NA	NA	NA	NA	NA	NA	NA	NA	NA	NA	FALSE	TRUE	Lolium perenne L.
26	Burlina	NA	NA	G03	NA	NA	NA	NA	NA	NA	NA	NA	NA	NA	NA	NA	NA	NA	NA	NA	NA	NA	NA	NA	NA	NA	FALSE	TRUE	Lolium perenne L.
27	Toddington	NA	NA	G03	NA	NA	NA	NA	NA	NA	NA	NA	NA	NA	NA	NA	NA	NA	NA	NA	NA	NA	NA	NA	NA	NA	FALSE	TRUE	Lolium perenne L.
28	273HS06	NA	NA	G03	NA	NA	NA	NA	NA	NA	NA	NA	NA	NA	NA	NA	NA	NA	NA	NA	NA	NA	NA	NA	NA	NA	FALSE	TRUE	Lolium perenne L.
29	Barforma	NA	NA	G03	NA	NA	NA	NA	NA	NA	NA	NA	NA	NA	NA	NA	NA	NA	NA	NA	NA	NA	NA	NA	NA	NA	FALSE	TRUE	Lolium perenne L.
30	Melways	NA	NA	G03	NA	NA	NA	NA	NA	NA	NA	NA	NA	NA	NA	NA	NA	NA	NA	NA	NA	NA	NA	NA	NA	NA	FALSE	TRUE	Lolium perenne L.
31	Abermagic	NA	NA	G04	1554.396843	89.5982861	NA	NA	NA	NA	NA	NA	NA	NA	NA	NA	NA	NA	NA	NA	NA	NA	NA	NA	NA	NA	FALSE	TRUE	Lolium perenne L.
32	Aberdart	NA	NA	G04	1554.396843	89.5982861	NA	NA	NA	NA	NA	NA	NA	NA	NA	NA	NA	NA	NA	NA	NA	NA	NA	NA	NA	NA	FALSE	TRUE	Lolium perenne L.
33	Expo	1554.396843	89.5982861	G04	1554.396843	89.5982861	1668.183576	1625.071911	1611.512489	1589.98466	1572.484188	1570.8871	1568.683161	1569.556524	1548.595687	1471.625964	98.89403411	97.18857219	91.76323312	91.9893935	91.08820896	92.78099225	92.53031839	95.26068522	93.00491333	97.27879731	TRUE	TRUE	Lolium perenne L.
34	BL012	1574.846028	161.9199492	G05	1560.699807	84.29328571	1688.632761	1645.521096	1631.961674	1610.433845	1592.933373	1591.336285	1589.132346	1590.005709	1569.044872	1492.075149	167.2430778	166.2402949	163.1278886	163.2552161	162.7491287	163.7025644	163.5606215	165.1206081	163.8295791	166.293059	TRUE	FALSE	Lolium ssp.
35	Shogun	1627.151511	83.14221946	G05	1560.699807	84.29328571	1740.938244	1697.826579	1684.267157	1662.739328	1645.238856	1643.641768	1641.437829	1642.311192	1621.350355	1544.380632	93.08493845	91.27099402	85.47085314	85.71361794	84.74572317	86.5626265	86.2938909	89.21532342	86.80259033	91.36706294	TRUE	TRUE	Lolium x boucheanum
36	Delish	NA	NA	G05	1560.699807	84.29328571	NA	NA	NA	NA	NA	NA	NA	NA	NA	NA	NA	NA	NA	NA	NA	NA	NA	NA	NA	NA	FALSE	TRUE	Lolium x boucheanum
37	Perun	1429.904163	150.5971152	G05	1560.699807	84.29328571	1543.690896	1500.579231	1487.019809	1465.49198	1447.991508	1446.39442	1444.190481	1445.063844	1424.103007	1347.133284	156.3063281	155.2329115	151.8951256	152.031861	151.4882835	152.5121331	152.3597652	154.0332314	152.6484593	155.2894157	TRUE	TRUE	Festulolium hybrids
38	Jeta	1496.228386	93.18532864	G05	1560.699807	84.29328571	1610.015119	1566.903454	1553.344032	1531.816203	1514.315731	1512.718643	1510.514704	1511.388067	1490.42723	1413.457507	102.1551887	100.5050803	95.26879633	95.48665414	94.61878467	96.24949415	96.00787688	98.64203338	96.46536428	100.5923308	TRUE	TRUE	Lolium x boucheanum
39	Ohau	1585.37167	90.10120594	G05	1560.699807	84.29328571	1699.158403	1656.046738	1642.487316	1620.959487	1603.459015	1601.861927	1599.657988	1600.531351	1579.570514	1502.600791	99.34990902	97.65240911	92.25435161	92.47931096	91.58294738	93.26675164	93.01738688	95.73386333	93.48950927	97.74220606	TRUE	TRUE	Lolium x boucheanum
40	LP221	NA	NA	G06	1513.555623	152.4727028	NA	NA	NA	NA	NA	NA	NA	NA	NA	NA	NA	NA	NA	NA	NA	NA	NA	NA	NA	NA	FALSE	TRUE	Lolium perenne L.
41	LP1015	NA	NA	G06	1513.555623	152.4727028	NA	NA	NA	NA	NA	NA	NA	NA	NA	NA	NA	NA	NA	NA	NA	NA	NA	NA	NA	NA	FALSE	TRUE	Lolium perenne L.
42	LP447	NA	NA	G06	1513.555623	152.4727028	NA	NA	NA	NA	NA	NA	NA	NA	NA	NA	NA	NA	NA	NA	NA	NA	NA	NA	NA	NA	FALSE	TRUE	Lolium perenne L.
43	Bronsyn	NA	NA	G06	1513.555623	152.4727028	NA	NA	NA	NA	NA	NA	NA	NA	NA	NA	NA	NA	NA	NA	NA	NA	NA	NA	NA	NA	FALSE	TRUE	Lolium perenne L.
44	Meridian	1492.577452	197.1029237	G06	1513.555623	152.4727028	1606.364185	1563.25252	1549.693098	1528.165269	1510.664797	1509.067709	1506.86377	1507.737133	1486.776296	1409.806573	201.4987336	200.6672076	198.0964427	198.2013072	197.7846593	198.5699428	198.4529402	199.7406013	198.6746676	200.7109216	TRUE	TRUE	Lolium perenne L.
45	Tyson	1541.52425	227.585622	G06	1513.555623	152.4727028	1655.310983	1612.199318	1598.639896	1577.112067	1559.611595	1558.014507	1555.810568	1556.683931	1535.723094	1458.753371	231.4030952	230.6793901	228.4466096	228.5375483	228.1763009	228.8573245	228.7558137	229.8737928	228.9481958	230.7174178	TRUE	FALSE	Lolium perenne L.
46	BL006	1585.950178	91.77124676	G07	1579.116022	45.19584682	1699.736911	1656.625246	1643.065824	1621.537995	1604.037523	1602.440435	1600.236496	1601.109859	1580.149022	1503.179299	100.8669363	99.19540022	93.88610021	94.10715901	93.22644834	94.88109075	94.63597985	97.30728137	95.1000671	99.28380163	TRUE	FALSE	Lolium ssp.
47	Kidman	1599.550307	94.84839426	G07	1579.116022	45.19584682	1713.33704	1670.225375	1656.665953	1635.138124	1617.637652	1616.040564	1613.836625	1614.709988	1593.749151	1516.779428	103.6744665	102.0489274	96.89610918	97.11031633	96.25708718	97.86050043	97.62287049	100.2145856	98.0728246	102.134859	TRUE	FALSE	Lolium perenne L.
48	BL011	1626.05146	162.1095366	G07	1579.116022	45.19584682	1739.838193	1696.726528	1683.167106	1661.639277	1644.138805	1642.541717	1640.337778	1641.211141	1620.250304	1543.280581	167.4266376	166.4249607	163.3160737	163.4432547	162.9377513	163.8900897	163.7483093	165.3065248	164.0169591	166.4776663	TRUE	FALSE	Lolium ssp.
49	Maxsyn	1596.351789	136.494962	G07	1579.116022	45.19584682	1710.138522	1667.026857	1653.467435	1631.939606	1614.439134	1612.842046	1610.638107	1611.51147	1590.550633	1513.58091	142.7692255	141.5932214	137.9257508	138.0763205	137.4775749	138.6049577	138.437284	140.2769401	138.7549483	141.6551665	TRUE	FALSE	Lolium perenne L.
50	BL008	1596.457435	160.8116933	G07	1579.116022	45.19584682	1710.244168	1667.132503	1653.573081	1632.045252	1614.54478	1612.947692	1610.743753	1611.617116	1590.656279	1513.686556	166.1703277	165.1610317	162.0278951	162.1560864	161.6465578	162.6064585	162.4635579	164.0339781	162.7343287	165.2141405	TRUE	FALSE	Lolium ssp.
51	BL002	1602.909587	181.1659751	G07	1579.116022	45.19584682	1716.69632	1673.584655	1660.025233	1638.497404	1620.996932	1619.399844	1617.195905	1618.069268	1597.108431	1520.138708	185.9389353	185.0374995	182.2463953	182.3603745	181.9074475	182.7609646	182.6338344	184.0322141	182.8747428	185.084905	TRUE	FALSE	Lolium ssp.
52	4Front	1594.170694	129.7503843	G07	1579.116022	45.19584682	1707.957427	1664.845762	1651.28634	1629.758511	1612.258039	1610.660951	1608.457012	1609.330375	1588.369538	1511.399815	136.3353928	135.1033971	131.2547154	131.4129289	130.7836808	131.9682609	131.7921438	133.7232497	132.1257857	135.1683164	TRUE	FALSE	Lolium perenne L.
53	BL003	1586.319659	181.0976891	G07	1579.116022	45.19584682	1700.106392	1656.994727	1643.435305	1621.907476	1604.407004	1602.809916	1600.605977	1601.47934	1580.518503	1503.54878	185.8724028	184.9706428	182.1785143	182.2925359	181.83944	182.6932748	182.5660975	183.964992	182.8070951	185.0180654	TRUE	FALSE	Lolium ssp.
54	Ansa	1551.257883	74.92201222	G07	1579.116022	45.19584682	1665.044616	1621.932951	1608.373529	1586.8457	1569.345228	1567.74814	1565.544201	1566.417564	1545.456727	1468.487004	85.82240398	83.85149735	77.49803865	77.76569655	76.69756746	78.70049279	78.40481404	81.60914894	78.96435238	83.95605665	TRUE	FALSE	Lolium perenne L.
55	Arrow	1548.218797	76.9567794	G07	1579.116022	45.19584682	1662.00553	1618.893865	1605.334443	1583.806614	1566.306142	1564.709054	1562.505115	1563.378478	1542.417641	1465.447918	87.60435495	85.6744512	79.46687345	79.72792196	78.68643361	80.63997486	80.35143338	83.48108272	80.89750878	85.77678841	TRUE	TRUE	Lolium perenne L.
56	Impact2	1588.309109	69.9934212	G07	1579.116022	45.19584682	1702.095842	1658.984177	1645.424755	1623.896926	1606.396454	1604.799366	1602.595427	1603.46879	1582.507953	1505.53823	81.55523356	79.47858016	72.7441894	73.02927259	71.89080574	74.02390601	73.70946996	77.10917123	74.30437432	79.58888456	TRUE	TRUE	Lolium x boucheanum
57	BL007	1542.915141	180.7405503	G08	1507.812167	51.9057	1656.701874	1613.590209	1600.030787	1578.502958	1561.002486	1559.405398	1557.201459	1558.074822	1537.113985	1460.144262	185.5244556	184.6209961	181.8234985	181.9377426	181.4837609	182.3392612	182.2118368	183.6134303	182.4533024	184.6685086	TRUE	FALSE	Lolium ssp.
58	BL005	1517.783349	180.6457543	G08	1507.812167	51.9057	1631.570082	1588.458417	1574.898995	1553.371166	1535.870694	1534.273606	1532.069667	1532.94303	1511.982193	1435.01247	185.4321052	184.5281936	181.7292674	181.8435707	181.3893533	182.2452968	182.1178066	183.5201183	182.3593967	184.5757299	TRUE	FALSE	Lolium ssp.
59	BL010	1540.121816	162.0261563	G08	1507.812167	51.9057	1653.908549	1610.796884	1597.237462	1575.709633	1558.209161	1556.612073	1554.408134	1555.281497	1534.32066	1457.350937	167.3459065	166.3437435	163.2333097	163.3605551	162.854795	163.8076157	163.6657639	165.2247578	163.934549	166.3964749	TRUE	FALSE	Lolium ssp.
60	Impact	NA	NA	G08	1507.812167	51.9057	NA	NA	NA	NA	NA	NA	NA	NA	NA	NA	NA	NA	NA	NA	NA	NA	NA	NA	NA	NA	FALSE	TRUE	Lolium perenne L.
61	LP306	NA	NA	G08	1507.812167	51.9057	NA	NA	NA	NA	NA	NA	NA	NA	NA	NA	NA	NA	NA	NA	NA	NA	NA	NA	NA	NA	FALSE	TRUE	Lolium perenne L.
62	Commando	NA	NA	G08	1507.812167	51.9057	NA	NA	NA	NA	NA	NA	NA	NA	NA	NA	NA	NA	NA	NA	NA	NA	NA	NA	NA	NA	FALSE	TRUE	Lolium perenne L.
63	Nui	NA	NA	G08	1507.812167	51.9057	NA	NA	NA	NA	NA	NA	NA	NA	NA	NA	NA	NA	NA	NA	NA	NA	NA	NA	NA	NA	FALSE	TRUE	Lolium perenne L.
64	Ultra	1486.864069	91.47885056	G08	1507.812167	51.9057	1600.650802	1557.539137	1543.979715	1522.451886	1504.951414	1503.354326	1501.150387	1502.02375	1481.062913	1404.09319	100.6009802	98.9249503	93.60031079	93.82204295	92.9386305	94.59830733	94.35246181	97.03156896	94.81793676	99.01359318	TRUE	TRUE	Festulolium hybrids
65	Matrix	1551.762901	100.274865	G08	1507.812167	51.9057	1665.549634	1622.437969	1608.878547	1587.350718	1569.850246	1568.253158	1566.049219	1566.922582	1545.961745	1468.992022	108.6610586	107.1112237	102.2139258	102.4170113	101.6083534	103.1286003	102.9031365	105.3650503	103.3301001	107.1930972	TRUE	FALSE	Lolium perenne L.
66	Revolution	1500.769392	164.5724764	G08	1507.812167	51.9057	1614.556125	1571.44446	1557.885038	1536.357209	1518.856737	1517.259649	1515.05571	1515.929073	1494.968236	1417.998513	169.8124763	168.8249557	165.7610873	165.8863938	165.3883579	166.3266654	166.1869638	167.7225246	166.4516777	168.8769123	TRUE	TRUE	Lolium perenne L.
67	Helix	1429.713129	153.8978256	G08	1507.812167	51.9057	1543.499862	1500.388197	1486.828775	1465.300946	1447.800474	1446.203386	1443.999447	1444.87281	1423.911973	1346.94225	159.488927	158.437074	155.1682274	155.302081	154.7699895	155.7722709	155.6230949	157.261839	155.9057464	158.492436	TRUE	FALSE	Festulolium hybrids
68	Extreme	1560.465496	99.89444844	G08	1507.812167	51.9057	1674.252229	1631.140564	1617.581142	1596.053313	1578.552841	1576.955753	1574.751814	1575.625177	1554.66434	1477.694617	108.3101008	106.7551709	101.8407527	102.0445808	101.232948	102.7587489	102.5324718	105.0030766	102.9609725	106.8373173	TRUE	TRUE	Lolium perenne L.
69	Request	1537.142291	121.1111638	G08	1507.812167	51.9057	1650.929024	1607.817359	1594.257937	1572.730108	1555.229636	1553.632548	1551.428609	1552.301972	1531.341135	1454.371412	128.1409033	126.8293329	122.721441	122.890641	122.217523	123.4843053	123.2960703	125.3581241	123.6526386	126.8984851	TRUE	TRUE	Lolium perenne L.
70	Endure	1528.624123	111.0765867	G08	1507.812167	51.9057	1642.410856	1599.299191	1585.739769	1564.21194	1546.711468	1545.11438	1542.910441	1543.783804	1522.822967	1445.853244	118.702086	117.285011	112.8301653	113.014175	112.2818643	113.6594376	113.4549032	115.692495	113.8422995	117.3597872	TRUE	FALSE	Lolium perenne L.
71	Platinum	1523.242003	105.7144947	G08	1507.812167	51.9057	1637.028736	1593.917071	1580.357649	1558.82982	1541.329348	1539.73226	1537.528321	1538.401684	1517.440847	1440.471124	113.7001825	112.2199629	107.555532	107.74855	106.9802006	108.4251541	108.2107265	110.5545099	108.6168284	112.2981118	TRUE	FALSE	Lolium perenne L.
72	Jumbuck	NA	NA	G08	1507.812167	51.9057	NA	NA	NA	NA	NA	NA	NA	NA	NA	NA	NA	NA	NA	NA	NA	NA	NA	NA	NA	NA	TRUE	FALSE	Lolium perenne L.
73	Kingsgate	1495.338407	129.1187861	G08	1507.812167	51.9057	1609.12514	1566.013475	1552.454053	1530.926224	1513.425752	1511.828664	1509.624725	1510.498088	1489.537251	1412.567528	135.7344394	134.4969391	130.6303908	130.7893595	130.1570969	131.347328	131.1703773	133.1105037	131.5055967	134.5621509	TRUE	FALSE	Lolium perenne L.
74	Samson	1532.330036	119.7201471	G08	1507.812167	51.9057	1646.116769	1603.005104	1589.445682	1567.917853	1550.417381	1548.820293	1546.616354	1547.489717	1526.52888	1449.559157	126.827011	125.5017104	121.3488842	121.5199953	120.8392426	122.1203229	121.9299822	124.0147527	122.2905338	125.5715937	TRUE	FALSE	Lolium perenne L.
75	Kingston	1570.936849	196.9540763	G08	1507.812167	51.9057	1684.723582	1641.611917	1628.052495	1606.524666	1589.024194	1587.427106	1585.223167	1586.09653	1565.135693	1488.16597	201.3531358	200.521006	197.9483424	198.0532853	197.6363254	198.4221959	198.3051061	199.593721	198.5269987	200.5647519	TRUE	FALSE	Lolium perenne L.
76	AusVic	1517.864769	135.290235	G08	1507.812167	51.9057	1631.651502	1588.539837	1574.980415	1553.452586	1535.952114	1534.355026	1532.151087	1533.02445	1512.063613	1435.09389	141.617883	140.4322377	136.7336307	136.8855118	136.2815344	137.4187299	137.2496071	139.104971	137.5700139	140.4946946	TRUE	FALSE	Lolium perenne L.
77	Rely	1517.933284	148.2094064	G08	1507.812167	51.9057	1631.720017	1588.608352	1575.04893	1553.521101	1536.020629	1534.423541	1532.219602	1533.092965	1512.132128	1435.162405	154.0071598	152.9176047	149.5281453	149.6670431	149.1148453	150.1548794	150.000117	151.6996158	150.2933438	152.9749642	TRUE	FALSE	Lolium perenne L.
78	Fitzroy	1561.441022	132.4261282	G08	1507.812167	51.9057	1675.227755	1632.11609	1618.556668	1597.028839	1579.528367	1577.931279	1575.72734	1576.600703	1555.639866	1478.670143	138.8843279	137.6751434	133.9004015	134.0554925	133.4387064	134.5999223	134.4272531	136.3210354	134.7543708	137.7388506	TRUE	FALSE	Lolium perenne L.
79	Kamo	1508.022904	199.9124102	G08	1507.812167	51.9057	1621.809637	1578.697972	1565.13855	1543.610721	1526.110249	1524.513161	1522.309222	1523.182585	1502.221748	1425.252025	204.2477634	203.4274747	200.8920353	200.9954412	200.5845973	201.3589616	201.2435805	202.5134984	201.4622366	203.4705956	TRUE	TRUE	Lolium perenne L.
80	Boomer	1506.100811	196.9964558	G08	1507.812167	51.9057	1619.887544	1576.775879	1563.216457	1541.688628	1524.188156	1522.591068	1520.387129	1521.260492	1500.299655	1423.329932	201.3945896	200.5626318	197.9905091	198.0954296	197.6785586	198.4642619	198.347197	199.6355401	198.5690425	200.6063686	TRUE	FALSE	Lolium perenne L.
81	Victoca	1552.684512	212.7776886	G08	1507.812167	51.9057	1666.471245	1623.35958	1609.800158	1588.272329	1570.771857	1569.174769	1566.97083	1567.844193	1546.883356	1469.913633	216.8559934	216.0835729	213.6983454	213.7955575	213.4093571	214.1373494	214.0288572	215.2233492	214.2344645	216.1241687	TRUE	FALSE	Lolium perenne L.
82	Bolton	1534.767969	197.067846	G08	1507.812167	51.9057	1648.554702	1605.443037	1591.883615	1570.355786	1552.855314	1551.258226	1549.054287	1549.92765	1528.966813	1451.99709	201.4644213	200.6327531	198.061541	198.1664239	197.7497026	198.5351243	198.4181012	199.7059869	198.6398675	200.6764746	TRUE	FALSE	Lolium perenne L.
83	Victorian	1431.555703	69.38026144	G08	1507.812167	51.9057	1545.342436	1502.230771	1488.671349	1467.14352	1449.643048	1448.04596	1445.842021	1446.715384	1425.754547	1348.784824	81.02961056	78.93913079	72.15440913	72.44181335	71.2939662	73.44440297	73.12747519	76.55302707	73.72707582	79.05018793	TRUE	FALSE	Lolium perenne L.
84	Camel	1515.248004	197.1165906	G08	1507.812167	51.9057	1629.034737	1585.923072	1572.36365	1550.835821	1533.335349	1531.738261	1529.534322	1530.407685	1509.446848	1432.477125	201.5121024	200.6806318	198.1100411	198.2148984	197.7982791	198.5835087	198.4665142	199.7540877	198.6882264	200.7243429	TRUE	FALSE	Lolium perenne L.
85	Avalon	1480.999105	76.6818499	G08	1507.812167	51.9057	1594.785838	1551.674173	1538.114751	1516.586922	1499.08645	1497.489362	1495.285423	1496.158786	1475.197949	1398.228226	87.36293959	85.42758218	79.20065772	79.46258081	78.41756846	80.37764462	80.08815801	83.22770801	80.63601637	85.53021477	TRUE	FALSE	Lolium perenne L.
86	Award	1541.040888	227.586021	G08	1507.812167	51.9057	1654.827621	1611.715956	1598.156534	1576.628705	1559.128233	1557.531145	1555.327206	1556.200569	1535.239732	1458.270009	231.4034876	230.6797838	228.4470071	228.5379456	228.1766988	228.8577213	228.7562106	229.8741878	228.9485925	230.7178114	TRUE	TRUE	Lolium perenne L.
87	RPL137	NA	NA	G09	NA	NA	NA	NA	NA	NA	NA	NA	NA	NA	NA	NA	NA	NA	NA	NA	NA	NA	NA	NA	NA	NA	FALSE	TRUE	Lolium perenne L.
88	Tolosa	NA	NA	G09	NA	NA	NA	NA	NA	NA	NA	NA	NA	NA	NA	NA	NA	NA	NA	NA	NA	NA	NA	NA	NA	NA	FALSE	TRUE	Lolium perenne L.
89	BL009	1526.483076	160.8647997	G10	1523.074535	92.86337589	1640.269809	1597.158144	1583.598722	1562.070893	1544.570421	1542.973333	1540.769394	1541.642757	1520.68192	1443.712197	166.2217221	165.2127401	162.080603	162.2087526	161.69939	162.6589789	162.5161245	164.0860416	162.7868079	165.2658323	TRUE	FALSE	Lolium ssp.
90	BL004	1548.593877	180.7069233	G10	1523.074535	92.86337589	1662.38061	1619.268945	1605.709523	1584.181694	1566.681222	1565.084134	1562.880195	1563.753558	1542.792721	1465.822998	185.4916959	184.5880761	181.7900718	181.9043369	181.4502716	182.3059291	182.1784814	183.5803296	182.4199911	184.635597	TRUE	FALSE	Lolium ssp.
91	Rohan	1507.833494	129.188504	G10	1523.074535	92.86337589	1621.620227	1578.508562	1564.94914	1543.421311	1525.920839	1524.323751	1522.119812	1522.993175	1502.032338	1425.062615	135.800761	134.5638706	130.6993024	130.8581874	130.2262589	131.4158636	131.2390053	133.178132	131.5740499	134.62905	TRUE	FALSE	Lolium perenne L.
92	BL001	1543.919104	180.7140145	G11	1543.919104	180.7140145	1657.705837	1614.594172	1601.03475	1579.506921	1562.006449	1560.409361	1558.205422	1559.078785	1538.117948	1461.148225	185.4986042	184.5950182	181.7971208	181.9113814	181.4573338	182.3129581	182.1855153	183.5873098	182.4270157	184.6425373	TRUE	FALSE	Lolium ssp.
93	Excess	1527.282856	80.65204334	G12	1575.163006	41.83841238	1641.069589	1597.957924	1584.398502	1562.870673	1545.370201	1543.773113	1541.569174	1542.442537	1521.4817	1444.511977	90.86764663	89.00852649	83.05052784	83.30034657	82.30407665	84.17369984	83.8973125	86.89935196	84.42045443	89.10703468	TRUE	FALSE	Lolium perenne L.
94	One50	1560.799424	57.92858648	G12	1575.163006	41.83841238	1674.586157	1631.474492	1617.91507	1596.387241	1578.886769	1577.289681	1575.085742	1575.959105	1554.998268	1478.028545	71.46956164	69.09042498	61.22384512	61.56229996	60.20739216	62.73898933	62.36768459	66.35108445	63.06966119	69.21728589	TRUE	TRUE	Lolium perenne L.
95	BL015	1622.421346	162.3637671	G12	1575.163006	41.83841238	1736.208079	1693.096414	1679.536992	1658.009163	1640.508691	1638.911603	1636.707664	1637.581027	1616.62019	1539.650467	167.6728063	166.6726089	163.5684289	163.6954138	163.1906915	164.1415624	163.9999994	165.555846	164.2682376	166.7252362	TRUE	FALSE	Lolium ssp.
96	BL014	1596.076755	161.2454982	G12	1575.163006	41.83841238	1709.863488	1666.751823	1653.192401	1631.664572	1614.1641	1612.567012	1610.363073	1611.236436	1590.275599	1513.305876	166.5901792	165.5834424	162.4584524	162.5863043	162.0781282	163.035488	162.8929638	164.4592836	163.1630219	165.6364158	TRUE	FALSE	Lolium ssp.
97	Bealey	1616.630159	75.175563	G12	1575.163006	41.83841238	1730.416892	1687.305227	1673.745805	1652.217976	1634.717504	1633.120416	1630.916477	1631.78984	1610.829003	1533.85928	86.04383989	84.07812418	77.74318846	78.01000523	76.94526763	78.94190853	78.64713741	81.84198524	79.20496388	84.182402	TRUE	TRUE	Lolium perenne L.
98	Munch	1542.185212	227.5855634	G12	1575.163006	41.83841238	1655.971945	1612.86028	1599.300858	1577.773029	1560.272557	1558.675469	1556.47153	1557.344893	1536.384056	1459.414333	231.4030375	230.6793323	228.4465512	228.5374899	228.1762424	228.8572663	228.7557554	229.8737348	228.9481376	230.71736	TRUE	FALSE	Lolium perenne L.
99	Legion	1564.971341	125.3444136	G12	1575.163006	41.83841238	1678.758074	1635.646409	1622.086987	1600.559158	1583.058686	1581.461598	1579.257659	1580.131022	1559.170185	1482.200462	132.1491549	130.8777587	126.9009854	127.06462	126.4137293	127.6388721	127.4567729	129.4525677	127.8017334	130.9447729	TRUE	FALSE	Lolium perenne L.
100	Platform	1571.698841	101.6288631	G12	1575.163006	41.83841238	1685.485574	1642.373909	1628.814487	1607.286658	1589.786186	1588.189098	1585.985159	1586.858522	1565.897685	1488.927962	109.9117961	108.3798483	103.5425704	103.743055	102.9448141	104.4456101	104.2229954	106.6544471	104.6445739	108.4607641	TRUE	FALSE	Lolium perenne L.
101	BanquetII	1570.93257	77.3782887	G12	1575.163006	41.83841238	1684.719303	1641.607638	1628.048216	1606.520387	1589.019915	1587.422827	1585.218888	1586.092251	1565.131414	1488.161691	87.97486387	86.05326987	79.87513782	80.13485638	79.09872629	81.04232976	80.75522591	83.86980886	81.29858912	86.15515711	TRUE	TRUE	Lolium x boucheanum
102	Base	1627.896974	66.18710276	G12	1575.163006	41.83841238	1741.683707	1698.572042	1685.01262	1663.484791	1645.984319	1644.387231	1642.183292	1643.056655	1622.095818	1545.126095	78.31289601	76.14787104	69.08958425	69.38968379	68.19047962	70.43573115	70.10520324	73.67141812	70.73042912	76.26299303	TRUE	TRUE	Lolium perenne L.
103	Halo	1597.55848	70.19106898	G12	1575.163006	41.83841238	1711.345213	1668.233548	1654.674126	1633.146297	1615.645825	1614.048737	1611.844798	1612.718161	1591.757324	1514.787601	81.72492444	79.65269523	72.93438314	73.21872581	72.0832512	74.21082007	73.89717934	77.28862426	74.49058461	79.76275884	TRUE	TRUE	Lolium perenne L.
104	Reward	1573.858012	84.51759234	G12	1575.163006	41.83841238	1687.644745	1644.53308	1630.973658	1609.445829	1591.945357	1590.348269	1588.14433	1589.017693	1568.056856	1491.087133	94.315431	92.52561325	86.80933991	87.04837195	86.09548393	87.88448706	87.61980578	90.49844579	88.12085137	92.62038085	TRUE	FALSE	Lolium perenne L.
105	Viscount	1586.683195	111.9618287	G12	1575.163006	41.83841238	1700.469928	1657.358263	1643.798841	1622.271012	1604.77054	1603.173452	1600.969513	1601.842876	1580.882039	1503.912316	119.5308671	118.123735	113.7017553	113.8843568	113.1576777	114.5247167	114.3217304	116.5426804	114.7061991	118.1979806	TRUE	FALSE	Lolium perenne L.
106	24Seven	1498.984583	96.20246052	G12	1575.163006	41.83841238	1612.771316	1569.659651	1556.100229	1534.5724	1517.071928	1515.47484	1513.270901	1514.144264	1493.183427	1416.213704	104.9146821	103.3086594	98.22195014	98.43327209	97.59161003	99.17344937	98.93897291	101.4970871	99.38296857	103.393544	TRUE	FALSE	Lolium perenne L.
107	Alto	1561.735675	77.191243	G12	1575.163006	41.83841238	1675.522408	1632.410743	1618.851321	1597.323492	1579.82302	1578.225932	1576.021993	1576.895356	1555.934519	1478.964796	87.81039293	85.88511913	79.69395257	79.95425967	78.91575847	80.86375978	80.57601967	83.69727159	81.12058325	85.98720562	TRUE	TRUE	Lolium perenne L.
108	SFHustle	1591.562322	90.39085948	G12	1575.163006	41.83841238	1705.349055	1662.23739	1648.677968	1627.150139	1609.649667	1608.052579	1605.84864	1606.722003	1585.761166	1508.791443	99.61267283	97.9197282	92.53726578	92.76153902	91.8679292	93.54660404	93.29798726	96.00652454	93.76869685	98.00928023	TRUE	FALSE	Lolium perenne L.
109	BL016	1529.701697	108.9260038	G12	1575.163006	41.83841238	1643.48843	1600.376765	1586.817343	1565.289514	1547.789042	1546.191954	1543.988015	1544.861378	1523.900541	1446.930818	116.6921223	115.2503362	110.7136504	110.901172	110.1548149	111.558657	111.3502638	113.6293077	111.7449566	115.3264317	TRUE	FALSE	Lolium perenne L.
110	Amasa	NA	NA	G12	1575.163006	41.83841238	NA	NA	NA	NA	NA	NA	NA	NA	NA	NA	NA	NA	NA	NA	NA	NA	NA	NA	NA	NA	FALSE	TRUE	Lolium x boucheanum
111	Prospect	1568.207199	84.38872102	G12	1575.163006	41.83841238	1681.993932	1638.882267	1625.322845	1603.795016	1586.294544	1584.697456	1582.493517	1583.36688	1562.406043	1485.43632	94.19996468	92.40791053	86.68387575	86.92325281	85.96897798	87.76055997	87.4955038	90.37810305	87.99725715	92.50279871	TRUE	TRUE	Lolium perenne L.
112	BL013	1542.082183	161.8747872	G13	1539.425071	109.3515059	1655.868916	1612.757251	1599.197829	1577.67	1560.169528	1558.57244	1556.368501	1557.241864	1536.281027	1459.311304	167.1993536	166.1963069	163.0830611	163.2104236	162.7041968	163.6578943	163.5159126	165.0763218	163.7849436	166.249085	TRUE	FALSE	Lolium ssp.
113	Governor	1537.23433	146.9839326	G13	1539.425071	109.3515059	1651.021063	1607.909398	1594.349976	1572.822147	1555.321675	1553.724587	1551.520648	1552.394011	1531.433174	1454.463451	152.8281831	151.7301622	148.3135682	148.4536025	147.8968741	148.9454131	148.7893927	150.5025638	149.0850008	151.7879705	TRUE	FALSE	Lolium perenne L.
